# Supplementary material for: Bis(isonicotinamide-κN 1)bis­(4-methyl­benzoato-κO)copper(II) dihydrate
Source: Acta Crystallogr Sect E Struct Rep Online. 2010 Jul 17;66(Pt 8):m955–6. doi: 10.1107/S1600536810028060 (PMC3007312; doi:10.1107/S1600536810028060)
Supplement: Supplementary file 2 [file e-66-0m955-Isup2.hkl]

#
# h,k,l, Fc-squared, Fo-squared, sigma(Fo-squared) and status flag
#
data_I
_shelx_title ' tb5t1 in P 21/c'
_shelx_refln_list_code          4
_shelx_F_calc_maximum      270.79
_exptl_crystal_F_000       637.87
_reflns_d_resolution_high  0.7469
 
loop_
 _symmetry_equiv_pos_as_xyz
 'x, y, z'
 '-x, y+1/2, -z+1/2'
 '-x, -y, -z'
 'x, -y-1/2, z-1/2'
 
_cell_length_a     5.7138
_cell_length_b    18.9948
_cell_length_c    11.9671
_cell_angle_alpha  90.000
_cell_angle_beta   95.906
_cell_angle_gamma  90.000
 
_shelx_F_squared_multiplier     1.000
 
loop_
 _refln_index_h
 _refln_index_k
 _refln_index_l
 _refln_F_squared_calc
 _refln_F_squared_meas
 _refln_F_squared_sigma
 _refln_observed_status
   1   0   0      143.86      181.08      3.60 o
   2   0   0       14.41        7.44      2.97 o
   3   0   0        5.70       10.42      4.37 o
   4   0   0      246.40      264.35     19.68 o
   5   0   0     1152.05     1119.44     28.47 o
   6   0   0     1334.33     1328.53     53.26 o
   7   0   0      618.94      593.63     43.23 o
   1   1   0       28.07       29.23      1.23 o
   2   1   0     1506.98     1479.20     12.15 o
   3   1   0      849.65      938.32     14.29 o
   4   1   0      116.11      142.52      9.25 o
   5   1   0       43.47       39.09      6.44 o
   6   1   0      176.70      133.31     15.55 o
   7   1   0       17.71       -1.16     14.19 o
   0   2   0     3805.23     4213.93     51.35 o
   1   2   0     3470.94     3313.20     20.92 o
   2   2   0     2285.31     2166.42     14.09 o
   3   2   0     1169.69     1042.28     13.35 o
   4   2   0     3311.92     3284.57     37.77 o
   5   2   0      886.10      919.25     18.01 o
   6   2   0      380.69      405.25     23.16 o
   7   2   0      100.41       61.29     26.25 o
   1   3   0     4061.41     3938.45     23.53 o
   2   3   0       57.22       48.61      2.52 o
   3   3   0       72.86      105.30      3.69 o
   4   3   0      180.26      199.77      8.77 o
   5   3   0       51.84       37.17      7.87 o
   6   3   0      403.00      393.93     18.10 o
   7   3   0      109.91       62.42     17.37 o
   0   4   0      522.17      519.60      6.02 o
   1   4   0     4937.23     5048.31     34.05 o
   2   4   0     1173.81     1085.23      8.13 o
   3   4   0       29.94       18.77      1.71 o
   4   4   0       15.69       18.24      4.71 o
   5   4   0       14.87       19.53      8.79 o
   6   4   0     2574.23     2619.19     44.26 o
   7   4   0      239.39      199.38     26.25 o
   1   5   0      540.21      569.03      5.93 o
   2   5   0     1019.76     1108.82      9.29 o
   3   5   0       74.40       85.82      3.14 o
   4   5   0      496.19      509.45     10.75 o
   5   5   0      164.45      166.56     11.63 o
   6   5   0        0.78       -0.20      8.85 o
   7   5   0       21.73        6.18     27.79 o
   0   6   0     2440.26     2706.36     23.67 o
   1   6   0      185.91      167.50      4.16 o
   2   6   0     2856.96     3063.88     22.89 o
   3   6   0      461.92      381.13      6.68 o
   4   6   0     2125.94     2124.99     31.43 o
   5   6   0      392.79      402.03     11.28 o
   6   6   0      320.38      319.49     16.90 o
   7   6   0      130.71       69.48     27.79 o
   1   7   0      819.87      965.52      8.99 o
   2   7   0       60.17       67.24      3.08 o
   3   7   0       84.64       86.85      3.17 o
   4   7   0      392.95      376.30      7.65 o
   5   7   0      110.71      128.72      8.88 o
   6   7   0       71.54       60.11     10.62 o
   0   8   0     8506.24     8665.28     68.65 o
   1   8   0     5073.05     5239.21     32.31 o
   2   8   0      730.73      729.41      8.77 o
   3   8   0      156.63      154.80      4.40 o
   4   8   0        4.52       11.17      3.19 o
   5   8   0     2843.65     2803.31     54.55 o
   6   8   0      290.71      294.69     28.98 o
   1   9   0     1342.37     1419.33     11.79 o
   2   9   0       13.76       20.77      2.63 o
   3   9   0       67.95       71.33      3.75 o
   4   9   0       57.11       62.06      6.69 o
   5   9   0        0.39       12.34      6.91 o
   6   9   0      231.00      224.92     15.63 o
   7   9   0       37.92       40.91     20.84 o
   0  10   0     1979.70     1934.45     20.29 o
   1  10   0     3592.91     3594.29     25.72 o
   2  10   0     2248.35     2263.73     19.67 o
   3  10   0      512.95      543.70     10.46 o
   4  10   0     1771.30     1799.82     23.51 o
   5  10   0     2184.32     2091.35     29.65 o
   6  10   0      188.58      222.79     18.56 o
   1  11   0       37.69       50.32      3.09 o
   2  11   0      307.58      313.43      6.75 o
   3  11   0       39.85       38.39      5.02 o
   4  11   0       37.86       25.00      5.27 o
   5  11   0      359.79      382.90     10.21 o
   6  11   0       53.68       76.42     20.07 o
   0  12   0     3182.64     3256.06     31.55 o
   1  12   0     2568.08     2594.57     20.81 o
   2  12   0      662.62      620.03     10.21 o
   3  12   0      975.07     1040.26     17.77 o
   4  12   0      804.40      811.26     21.17 o
   5  12   0      174.59      176.50     10.40 o
   6  12   0      430.86      431.52     33.97 o
   1  13   0      662.03      670.23      9.31 o
   2  13   0      878.02      907.48     14.25 o
   3  13   0      136.72      135.77      7.74 o
   4  13   0        5.80        6.82      5.34 o
   5  13   0       41.50       78.28     20.46 o
   6  13   0        8.63       30.88     19.30 o
   0  14   0      606.61      616.66     15.11 o
   1  14   0      797.23      864.47     11.67 o
   2  14   0      220.90      220.51      8.42 o
   3  14   0      742.67      773.19     16.15 o
   4  14   0       93.75       89.04      7.65 o
   5  14   0     1383.07     1439.41     68.32 o
   6  14   0        3.58        6.18     18.53 o
   1  15   0      204.97      189.64      7.94 o
   2  15   0       11.24       11.67      4.29 o
   3  15   0       46.43       54.20      6.68 o
   4  15   0       26.02       24.61      7.25 o
   5  15   0       24.12       19.78     13.51 o
   6  15   0       69.95       30.88     21.61 o
   0  16   0     1918.87     1943.25     30.49 o
   1  16   0     1366.64     1424.19     22.46 o
   2  16   0       17.84       25.23      4.87 o
   3  16   0       33.98       42.99      6.56 o
   4  16   0      405.56      445.86     22.77 o
   5  16   0       74.13       98.31     11.69 o
   1  17   0       87.24      100.50      6.67 o
   2  17   0      653.21      693.49     16.17 o
   3  17   0        0.27        5.71      5.61 o
   4  17   0       21.55       22.20     11.19 o
   5  17   0       86.58      114.12     12.61 o
   0  18   0     1713.82     1757.43     66.77 o
   1  18   0     1763.52     1799.26     24.17 o
   2  18   0       15.47       23.98      6.16 o
   3  18   0      269.04      269.49     17.24 o
   4  18   0       89.79       98.40     12.56 o
   5  18   0      282.82      301.33     18.35 o
   1  19   0     1139.73     1133.37     21.45 o
   2  19   0      169.31      187.54     10.44 o
   3  19   0       17.62       22.72      9.82 o
   4  19   0       37.48       34.97     11.28 o
   5  19   0       51.03       63.74     12.27 o
   0  20   0      327.78      329.62     27.02 o
   1  20   0     1179.36     1235.81     26.47 o
   2  20   0      842.18      827.32     22.51 o
   3  20   0      538.62      571.78     30.11 o
   4  20   0        3.74        7.31     11.19 o
   1  21   0      128.98      140.67     13.72 o
   2  21   0        4.00       19.98      9.64 o
   3  21   0        0.01       -4.21      9.70 o
   4  21   0        9.10       13.40     11.42 o
   0  22   0     1166.50     1176.45     48.63 o
   1  22   0        4.05        6.95      9.26 o
   2  22   0     1639.16     1592.85     40.20 o
   3  22   0      303.53      300.31     20.77 o
   1  23   0      147.99      148.21     23.93 o
   2  23   0      422.14      415.12     23.37 o
   3  23   0       16.17        7.89     11.42 o
   0  24   0      436.22      439.24     35.51 o
   1  24   0      323.45      354.33     34.74 o
   2  24   0       29.73       21.56     16.60 o
   1  25   0       35.40       47.09     20.07 o
  -7   1   1      352.18      329.23     51.72 o
  -6   1   1      165.82      148.96     16.38 o
  -5   1   1      498.32      503.16     19.80 o
  -4   1   1      586.24      603.60     13.61 o
  -3   1   1       31.98       60.74      2.14 o
  -2   1   1     7355.32     7024.36     39.45 o
  -1   1   1    13396.35    13766.70    105.78 o
   0   1   1     5772.86     5893.43     42.30 o
   1   1   1     3063.62     3069.87     22.42 o
   2   1   1     1532.61     1398.07     19.46 o
   3   1   1      415.83      341.15      9.95 o
   4   1   1     2542.51     2565.00     31.50 o
   5   1   1     1658.18     1654.86     22.32 o
   6   1   1      677.66      719.42     28.11 o
   7   1   1      888.74      912.84     35.75 o
  -7   2   1       23.56       -8.08     14.07 o
  -6   2   1        1.91       -2.01     12.35 o
  -5   2   1       86.20       94.45      9.07 o
  -4   2   1       70.41       83.13      5.90 o
  -3   2   1     1082.43     1199.09     10.15 o
  -2   2   1       20.54       22.90      1.25 o
  -1   2   1      737.14      657.10      6.79 o
   0   2   1      835.60      966.87     13.80 o
   1   2   1     3199.31     3163.50     17.50 o
   2   2   1     1839.73     1890.20     17.04 o
   3   2   1       41.36       59.68      5.31 o
   4   2   1      212.99      232.54      9.40 o
   5   2   1      236.09      261.37     11.48 o
   6   2   1        6.86       13.03      8.56 o
   7   2   1       49.47       16.82     14.46 o
  -7   3   1      140.83       96.36     39.76 o
  -6   3   1      111.21      104.40     15.25 o
  -5   3   1     1039.77      985.08     35.13 o
  -4   3   1      991.21      957.63     15.96 o
  -3   3   1     1131.28     1091.64      7.93 o
  -2   3   1     1086.96     1112.10     10.98 o
  -1   3   1    10524.54    10805.78     74.75 o
   0   3   1     1413.03     1529.09     12.93 o
   1   3   1     2321.63     2153.38     13.64 o
   2   3   1      127.87       89.99      2.22 o
   3   3   1     1379.40     1407.57     16.95 o
   4   3   1      522.18      511.61     14.16 o
   5   3   1     2681.01     2718.94     35.35 o
   6   3   1      139.20      132.53     12.18 o
   7   3   1      111.95      103.36     29.72 o
  -7   4   1       31.14        3.52     45.16 o
  -6   4   1       55.10       43.72     14.13 o
  -5   4   1      819.37      829.25     21.45 o
  -4   4   1     1049.66     1106.51     22.20 o
  -3   4   1        0.21        4.53      1.51 o
  -2   4   1     1821.31     1783.48     15.38 o
  -1   4   1     3041.72     3175.33     25.28 o
   0   4   1     4491.46     4845.05     30.24 o
   1   4   1      670.44      669.19      5.84 o
   2   4   1      530.08      541.54      4.97 o
   3   4   1      294.15      318.57      7.13 o
   4   4   1        2.63        8.17      3.15 o
   5   4   1      503.16      489.77     17.21 o
   6   4   1      145.09      137.51     12.59 o
   7   4   1        6.58       13.90     18.53 o
  -7   5   1      602.38      558.75     62.53 o
  -6   5   1      869.79      837.86     24.11 o
  -5   5   1      318.14      332.49     17.23 o
  -4   5   1      228.17      216.85      4.64 o
  -3   5   1     2131.23     2111.11     25.38 o
  -2   5   1     4571.08     4361.73     33.22 o
  -1   5   1     1546.33     1461.86     11.74 o
   0   5   1     8675.99     9019.82     49.22 o
   1   5   1     2224.93     2067.74     14.76 o
   2   5   1     1314.71     1494.60     11.40 o
   3   5   1      266.17      254.91      4.83 o
   4   5   1      829.26      829.20     13.78 o
   5   5   1     1076.01     1085.31     24.48 o
   6   5   1      420.59      419.18     18.62 o
   7   5   1       25.84       16.21     18.53 o
  -7   6   1      100.95       54.81     27.02 o
  -6   6   1      179.61      148.17     12.93 o
  -5   6   1       24.57       24.77      8.22 o
  -4   6   1      322.71      331.73      6.17 o
  -3   6   1      883.81      939.30     10.51 o
  -2   6   1        0.26       16.32      3.07 o
  -1   6   1     1911.53     2138.47     15.65 o
   0   6   1     4398.33     4321.62     26.38 o
   1   6   1      576.60      558.16      6.22 o
   2   6   1      127.34      151.00      3.70 o
   3   6   1      109.87      111.66      3.34 o
   4   6   1      661.21      643.56     12.66 o
   5   6   1        1.18        2.13      4.62 o
   6   6   1      102.50       94.48     13.90 o
   7   6   1        1.09       -6.95     17.75 o
  -7   7   1      207.19      119.65     30.11 o
  -6   7   1     2305.79     2231.24     40.99 o
  -5   7   1      583.23      567.47     13.99 o
  -4   7   1       72.86       83.75      3.79 o
  -3   7   1     3103.10     3062.90     25.31 o
  -2   7   1      955.70      990.88     12.23 o
  -1   7   1     1988.81     1930.48     13.85 o
   0   7   1      166.99      141.16      3.34 o
   1   7   1     1031.27      996.05      9.23 o
   2   7   1     2366.00     2340.43     17.24 o
   3   7   1     2153.22     2057.43     19.11 o
   4   7   1     1045.58      969.70     16.33 o
   5   7   1      119.23      134.45      8.46 o
   6   7   1       13.57       13.37      9.57 o
   7   7   1      473.96      508.72     36.28 o
  -7   8   1      133.62       91.09     31.65 o
  -6   8   1      152.86      168.22     13.99 o
  -5   8   1       62.71       63.65      7.17 o
  -4   8   1      650.29      693.91     13.16 o
  -3   8   1        0.10        3.65      2.81 o
  -2   8   1       62.91       65.01      3.06 o
  -1   8   1      470.08      417.24      5.58 o
   0   8   1      702.51      773.77      7.71 o
   1   8   1     1518.38     1467.99     12.57 o
   2   8   1        1.26        7.43      2.41 o
   3   8   1     1394.87     1530.52     13.12 o
   4   8   1      999.30      972.57     14.39 o
   5   8   1       46.75       48.93      6.93 o
   6   8   1        0.93       -0.12     10.33 o
   7   8   1        3.75       23.16     20.07 o
  -6   9   1     1253.97     1168.09     29.69 o
  -5   9   1      277.61      272.07      7.43 o
  -4   9   1       40.66       50.16      5.37 o
  -3   9   1        5.33        9.85      2.80 o
  -2   9   1     2219.28     2152.31     29.15 o
  -1   9   1     7093.33     7327.52     44.19 o
   0   9   1     2666.96     2657.87     18.69 o
   1   9   1     1794.14     1757.69     14.50 o
   2   9   1     1203.01     1278.07     12.98 o
   3   9   1     3447.74     3579.80     27.96 o
   4   9   1      352.12      329.79      9.14 o
   5   9   1      200.89      214.28     17.19 o
   6   9   1     1329.18     1303.04     37.11 o
   7   9   1      293.73      266.32     30.11 o
  -7  10   1      303.41      257.06     30.11 o
  -6  10   1       19.80       24.79     14.72 o
  -5  10   1      362.85      336.46      9.77 o
  -4  10   1       35.24       31.70      5.29 o
  -3  10   1      169.73      174.17      7.73 o
  -2  10   1      525.26      534.23      8.07 o
  -1  10   1      160.92      151.98      4.49 o
   0  10   1      919.66      919.58      9.24 o
   1  10   1     1095.69     1198.55     11.51 o
   2  10   1     1132.10     1246.62     13.15 o
   3  10   1      187.80      199.96      7.19 o
   4  10   1       37.28       40.96      4.92 o
   5  10   1      187.70      180.03     16.64 o
   6  10   1       47.37       54.04     18.53 o
  -6  11   1      472.31      463.35     37.80 o
  -5  11   1      155.25      177.24      8.16 o
  -4  11   1     1036.59     1016.15     17.73 o
  -3  11   1      638.30      648.18     13.92 o
  -2  11   1      628.21      670.51      9.44 o
  -1  11   1      408.25      357.95      6.38 o
   0  11   1     3933.47     4092.64     27.52 o
   1  11   1     1148.94     1197.72     11.92 o
   2  11   1     2927.66     3008.66     24.90 o
   3  11   1      629.96      657.94     12.16 o
   4  11   1     2862.70     2831.51     32.83 o
   5  11   1      578.30      557.35     34.74 o
   6  11   1      225.17      225.41     26.25 o
  -6  12   1       41.54       79.12     13.91 o
  -5  12   1       44.58       27.50      7.08 o
  -4  12   1      489.16      508.92     13.39 o
  -3  12   1        0.22        5.85      4.66 o
  -2  12   1     1376.36     1415.37     16.33 o
  -1  12   1        2.66        2.06      2.18 o
   0  12   1      708.64      750.67      8.92 o
   1  12   1      139.34      156.13      4.86 o
   2  12   1      222.03      230.65      7.94 o
   3  12   1      577.29      572.87     11.76 o
   4  12   1       47.58       50.04      5.86 o
   5  12   1        2.60       21.93      6.34 o
   6  12   1       22.06       13.12     16.98 o
  -6  13   1        2.96       17.75     17.75 o
  -5  13   1      332.03      342.90     24.89 o
  -4  13   1      807.33      835.14     17.19 o
  -3  13   1      406.68      443.94     12.60 o
  -2  13   1      504.78      511.72     10.67 o
  -1  13   1     1713.89     1657.43     15.71 o
   0  13   1     6511.20     6868.30     46.45 o
   1  13   1      257.19      233.21      6.38 o
   2  13   1        6.52       11.26      3.79 o
   3  13   1      236.93      270.70     10.22 o
   4  13   1      626.34      659.37     15.38 o
   5  13   1     1838.72     1739.58     32.26 o
   6  13   1      526.09      484.01     37.05 o
  -6  14   1       14.89       -8.49     18.53 o
  -5  14   1       47.25       64.94      9.25 o
  -4  14   1      258.99      263.43     11.47 o
  -3  14   1      261.44      238.33     11.14 o
  -2  14   1      626.88      641.04     12.33 o
  -1  14   1        8.48       10.27      3.03 o
   0  14   1        5.29        5.81      2.72 o
   1  14   1      275.13      274.01      7.72 o
   2  14   1       69.20       78.47      5.60 o
   3  14   1        5.09        9.17      5.01 o
   4  14   1      368.63      395.40     16.56 o
   5  14   1      380.80      355.24     15.82 o
   6  14   1        0.07       -6.95     17.75 o
  -6  15   1      132.79      145.93     14.20 o
  -5  15   1      900.41      904.00     25.56 o
  -4  15   1      533.07      513.62     20.31 o
  -3  15   1      343.81      354.79     13.82 o
  -2  15   1      553.33      560.34     14.02 o
  -1  15   1     1906.04     2005.01     23.21 o
   0  15   1     1047.88      973.41     13.92 o
   1  15   1       50.61       47.26      4.88 o
   2  15   1      532.97      548.03     11.83 o
   3  15   1       65.82       68.23      8.58 o
   4  15   1      240.11      273.18     16.60 o
   5  15   1      492.24      468.72     18.07 o
   6  15   1      251.61      251.66     32.42 o
  -5  16   1      250.21      298.71     17.28 o
  -4  16   1        7.38       14.78     11.49 o
  -3  16   1      266.60      282.94     11.92 o
  -2  16   1      213.18      211.87     10.10 o
  -1  16   1      125.47      150.23      7.42 o
   0  16   1        7.44        5.04      3.29 o
   1  16   1      264.08      267.59      9.20 o
   2  16   1        9.16        6.83      4.37 o
   3  16   1       62.25       63.36     10.02 o
   4  16   1       29.90       27.24      9.65 o
   5  16   1        2.37       12.12     12.74 o
  -5  17   1       87.81      102.13     12.39 o
  -4  17   1       83.45       94.74     10.57 o
  -3  17   1      169.06      147.18      9.92 o
  -2  17   1     1279.42     1338.12     31.64 o
  -1  17   1     1980.88     2062.53     25.93 o
   0  17   1      769.74      738.86     14.32 o
   1  17   1      213.94      237.99     11.59 o
   2  17   1      223.17      242.36      9.43 o
   3  17   1      189.97      213.15     12.44 o
   4  17   1      211.93      241.12     32.42 o
   5  17   1       22.35       39.68      9.65 o
  -5  18   1        0.44       14.97     13.90 o
  -4  18   1        1.63        0.44      9.26 o
  -3  18   1       92.32       95.81      8.66 o
  -2  18   1     1053.48      990.81     20.00 o
  -1  18   1       73.72       82.83      6.53 o
   0  18   1      168.23      176.42     10.89 o
   1  18   1       10.52       13.86      5.41 o
   2  18   1       78.18       82.54      8.93 o
   3  18   1       39.38       36.69      9.99 o
   4  18   1      111.46      119.77     13.42 o
   5  18   1        7.12       14.09     13.51 o
  -5  19   1      168.42      200.15     23.16 o
  -4  19   1        3.28       -9.42      9.42 o
  -3  19   1      159.55      176.77     12.53 o
  -2  19   1     1428.77     1455.11     25.21 o
  -1  19   1     1106.18     1084.04     20.85 o
   0  19   1      190.10      183.26     11.40 o
   1  19   1     1268.40     1283.42     22.84 o
   2  19   1       50.65       65.42      8.71 o
   3  19   1      222.60      236.66     16.67 o
   4  19   1      730.62      736.76     25.84 o
  -4  20   1        0.19        6.05     10.85 o
  -3  20   1        3.88        3.90      9.99 o
  -2  20   1        9.10       17.95      6.50 o
  -1  20   1      189.70      197.83     12.36 o
   0  20   1        3.03        0.31      8.13 o
   1  20   1       45.26       31.52      7.55 o
   2  20   1       15.53       14.54      7.80 o
   3  20   1       61.71       71.43     11.84 o
   4  20   1       98.30       85.80     13.90 o
  -4  21   1      198.23      210.19     18.91 o
  -3  21   1      244.91      262.95     18.92 o
  -2  21   1      586.99      597.77     20.15 o
  -1  21   1      596.03      635.76     24.95 o
   0  21   1      670.53      701.74     44.00 o
   1  21   1      189.55      187.50     12.71 o
   2  21   1      509.47      546.55     23.72 o
   3  21   1       63.48       63.78     12.74 o
   4  21   1      930.10      918.28     30.59 o
  -3  22   1        0.77       -4.37     18.14 o
  -2  22   1        0.42       -9.26      9.26 o
  -1  22   1      232.61      203.02     26.25 o
   0  22   1        0.02       15.05      9.83 o
   1  22   1      117.18      106.91     14.28 o
   2  22   1       39.94       35.40     11.12 o
   3  22   1        3.53        3.16     10.75 o
  -3  23   1       43.11       63.05     13.91 o
  -2  23   1      950.42      951.67     32.41 o
  -1  23   1      160.89      159.79     24.70 o
   0  23   1      495.99      538.67     25.64 o
   1  23   1      634.21      645.24     26.82 o
   2  23   1       11.05        8.11     10.55 o
   3  23   1       19.28       15.84     12.35 o
  -2  24   1        0.90        8.77     13.12 o
  -1  24   1       81.55       98.81     22.39 o
   0  24   1      147.07      167.51     25.47 o
   1  24   1      143.04      107.30     23.16 o
   2  24   1       93.16       67.48     13.91 o
  -1  25   1      328.74      308.01     33.19 o
   0  25   1      193.09      196.85     27.02 o
   1  25   1       82.33      101.90     23.16 o
  -7   0   2      679.79      626.05     46.32 o
  -6   0   2      259.44      240.08     27.79 o
  -5   0   2      159.44      164.43     20.84 o
  -4   0   2       10.74        4.81      3.01 o
  -3   0   2     4047.74     4275.87     38.81 o
  -2   0   2     3411.31     3219.38     30.18 o
  -1   0   2      427.34      375.46      9.36 o
   0   0   2     4758.90     4884.07     52.58 o
   1   0   2       24.97       31.88      3.51 o
   2   0   2      839.37      782.76     23.93 o
   3   0   2      222.14      325.28     15.82 o
   4   0   2     1392.36     1461.93     30.84 o
   5   0   2     7835.68     7628.49     90.82 o
   6   0   2      441.22      515.08     22.41 o
   7   0   2        5.85      -18.53     18.53 o
  -7   1   2        6.69      -13.12     14.19 o
  -6   1   2      225.53      200.44     18.53 o
  -5   1   2      127.01      131.50      9.88 o
  -4   1   2        0.30        3.18      1.73 o
  -3   1   2      315.09      319.55      4.75 o
  -2   1   2     1529.55     1490.16     12.10 o
  -1   1   2     2960.47     3088.45     30.56 o
   0   1   2     5086.03     4957.23     31.18 o
   1   1   2     2215.44     2102.71     21.86 o
   2   1   2        6.20        5.02      3.82 o
   3   1   2      112.06      148.16      7.45 o
   4   1   2       31.63       41.86      4.93 o
   5   1   2      467.44      450.32     13.66 o
   6   1   2       44.14       50.42      8.28 o
   7   1   2        8.47      -12.55     12.55 o
  -7   2   2       62.00       42.46     27.02 o
  -6   2   2      271.20      290.27     21.56 o
  -5   2   2     1478.22     1474.60     28.16 o
  -4   2   2      819.25      784.17      8.59 o
  -3   2   2     3388.16     3531.71     23.30 o
  -2   2   2      116.79       94.87      2.96 o
  -1   2   2      472.12      476.59      8.11 o
   0   2   2     3668.10     3487.19     24.55 o
   1   2   2     1348.80     1362.84      9.50 o
   2   2   2     2618.90     2406.47     21.22 o
   3   2   2     5319.90     5247.19     67.02 o
   4   2   2     1156.83     1067.45     20.47 o
   5   2   2      970.66      972.77     19.04 o
   6   2   2       84.04       82.50     10.84 o
   7   2   2       56.90       45.55     20.07 o
  -7   3   2       31.51       -7.79     14.83 o
  -6   3   2        5.14      -11.10     11.10 o
  -5   3   2      775.18      825.31     28.41 o
  -4   3   2       71.00       71.50      2.56 o
  -3   3   2      275.68      263.06      4.69 o
  -2   3   2       13.81        9.30      1.92 o
  -1   3   2     3589.25     3843.36     31.66 o
   0   3   2      342.47      339.33      4.93 o
   1   3   2       14.66        6.10      1.30 o
   2   3   2     3005.20     3519.24     27.00 o
   3   3   2       27.59       28.16      4.86 o
   4   3   2      269.08      316.56     12.29 o
   5   3   2      512.82      530.45     14.82 o
   6   3   2        8.16        6.32      8.61 o
   7   3   2        9.81        0.77     17.75 o
  -7   4   2      979.57      938.74     37.79 o
  -6   4   2      807.44      757.07     38.98 o
  -5   4   2      101.88      104.08      9.83 o
  -4   4   2      902.03      919.91      8.85 o
  -3   4   2     1036.79      893.52      8.77 o
  -2   4   2    10118.83     9868.24     70.02 o
  -1   4   2    73325.07    74813.05    511.07 o
   0   4   2      557.47      551.67      5.86 o
   1   4   2       17.39       42.01      2.23 o
   2   4   2      668.52      760.04      6.78 o
   3   4   2     1772.00     1801.36     18.41 o
   4   4   2     3318.24     3248.82     43.76 o
   5   4   2      352.93      377.94     15.62 o
   6   4   2     1035.09     1049.04     26.57 o
   7   4   2       39.15       29.33     20.07 o
  -7   5   2       59.23       29.03     18.53 o
  -6   5   2      303.54      258.50     15.74 o
  -5   5   2       24.10       30.89      8.32 o
  -4   5   2       95.77      103.74      3.46 o
  -3   5   2      133.18      161.03      4.91 o
  -2   5   2     1517.68     1479.16     19.13 o
  -1   5   2        7.92       18.71      1.61 o
   0   5   2      142.21      177.43      4.84 o
   1   5   2      380.67      358.70      4.73 o
   2   5   2        0.00        5.96      1.61 o
   3   5   2      271.66      320.67      8.86 o
   4   5   2      126.71      128.21      6.19 o
   5   5   2      387.79      385.46     19.63 o
   6   5   2        6.61       11.67     13.26 o
   7   5   2       47.94       47.09     19.30 o
  -7   6   2      477.03      366.68     39.37 o
  -6   6   2     1262.00     1218.24     29.17 o
  -5   6   2     1599.67     1681.06     31.96 o
  -4   6   2      136.32      109.56      4.69 o
  -3   6   2     2721.95     2550.95     28.32 o
  -2   6   2     4130.64     4393.07     37.81 o
  -1   6   2     3426.84     3685.78     23.35 o
   0   6   2      929.29      791.17      7.70 o
   1   6   2     2814.51     2829.48     18.68 o
   2   6   2     2350.03     2363.04     16.97 o
   3   6   2     4319.64     4253.09     27.92 o
   4   6   2     1338.69     1379.79     25.17 o
   5   6   2        3.95        9.88      9.54 o
   6   6   2       18.61       15.81     10.88 o
   7   6   2      149.24      127.37     24.70 o
  -7   7   2      306.88      201.48     33.97 o
  -6   7   2       78.10       76.02     11.49 o
  -5   7   2      164.93      154.29      5.98 o
  -4   7   2      270.99      260.72      7.57 o
  -3   7   2       24.93       20.18      3.16 o
  -2   7   2     1137.01     1157.83     14.04 o
  -1   7   2     1777.57     1765.02     13.17 o
   0   7   2      184.87      251.54      4.34 o
   1   7   2       38.42       58.78      2.68 o
   2   7   2      480.71      567.79      6.81 o
   3   7   2      100.96      112.84      3.55 o
   4   7   2     1452.21     1360.84     16.71 o
   5   7   2        3.07       -0.91      8.22 o
   6   7   2        7.73       14.51     12.35 o
   7   7   2       51.47       33.97     20.07 o
  -7   8   2      912.74      841.43     56.35 o
  -6   8   2       35.48       28.76     16.33 o
  -5   8   2       80.87       71.55      4.55 o
  -4   8   2      292.85      324.55      9.94 o
  -3   8   2      963.89      915.01     13.09 o
  -2   8   2     2160.59     2233.72     20.71 o
  -1   8   2     3465.47     3448.62     24.23 o
   0   8   2     4742.45     4964.33     31.01 o
   1   8   2      353.50      303.41      5.66 o
   2   8   2      823.41      744.43      8.30 o
   3   8   2     1142.64     1094.48     15.00 o
   4   8   2      289.41      312.32     10.53 o
   5   8   2      897.59      902.37     28.62 o
   6   8   2      262.86      304.73     24.70 o
   7   8   2      390.90      365.13     33.97 o
  -7   9   2        1.11      -24.70     24.70 o
  -6   9   2        5.25        8.92      9.61 o
  -5   9   2      154.60      163.99      6.47 o
  -4   9   2        0.50        0.24      4.24 o
  -3   9   2        0.06        4.18      3.44 o
  -2   9   2       51.72       62.41      3.17 o
  -1   9   2       14.33       22.34      2.25 o
   0   9   2     1446.11     1433.93     12.02 o
   1   9   2      379.13      354.27      5.81 o
   2   9   2      610.19      693.30      9.14 o
   3   9   2       74.87       75.05      4.44 o
   4   9   2      504.26      505.82      9.78 o
   5   9   2       84.85       92.22      9.34 o
   6   9   2       24.62       13.12     16.98 o
  -7  10   2       66.15      -14.67     28.56 o
  -6  10   2      450.77      459.40     20.89 o
  -5  10   2      292.97      292.83     10.24 o
  -4  10   2      198.12      189.93      8.94 o
  -3  10   2      271.83      284.38      9.62 o
  -2  10   2      699.83      666.86      8.37 o
  -1  10   2        5.41        9.62      2.18 o
   0  10   2      941.51     1046.36     10.12 o
   1  10   2     2416.97     2306.95     18.26 o
   2  10   2     1337.64     1199.67     12.80 o
   3  10   2     1396.97     1368.65     22.46 o
   4  10   2     1238.88     1233.21     17.93 o
   5  10   2       87.17       95.72     18.53 o
   6  10   2      248.45      238.53     27.79 o
  -6  11   2      303.00      263.80     17.37 o
  -5  11   2        0.36        5.81      5.68 o
  -4  11   2      129.60      112.48      7.57 o
  -3  11   2       15.74       18.79      4.95 o
  -2  11   2      332.72      341.69      7.01 o
  -1  11   2        4.76        7.74      2.19 o
   0  11   2      917.57      899.02      9.66 o
   1  11   2      216.37      224.87      5.36 o
   2  11   2      412.33      445.14      7.97 o
   3  11   2      227.25      241.26      8.44 o
   4  11   2       42.17       40.99      5.65 o
   5  11   2       21.21       -1.54     13.90 o
   6  11   2       70.66       71.79     20.84 o
  -6  12   2      322.90      312.66     11.27 o
  -5  12   2      149.13      148.99     10.44 o
  -4  12   2       11.52        9.64      5.57 o
  -3  12   2       85.36       88.68      7.11 o
  -2  12   2     3656.78     3590.95     31.63 o
  -1  12   2     2132.76     2073.43     17.94 o
   0  12   2     1379.71     1351.35     13.48 o
   1  12   2      244.34      230.37      5.69 o
   2  12   2      449.19      452.55     10.25 o
   3  12   2      146.55      159.02      7.15 o
   4  12   2     1411.69     1316.70     22.18 o
   5  12   2      995.97      965.71     45.55 o
   6  12   2      184.15      196.08     27.02 o
  -6  13   2        1.62       -5.40      5.40 o
  -5  13   2       34.07       25.50     13.09 o
  -4  13   2        7.00        6.73      5.80 o
  -3  13   2      452.32      476.49     13.09 o
  -2  13   2        8.45        8.60      3.47 o
  -1  13   2       49.94       46.98      3.64 o
   0  13   2      116.15      126.39      4.77 o
   1  13   2       10.63       17.72      3.27 o
   2  13   2      104.07      122.74      6.26 o
   3  13   2      558.94      558.57     12.07 o
   4  13   2      119.39       94.37      7.69 o
   5  13   2      348.83      381.74     13.42 o
   6  13   2      419.69      422.26     35.51 o
  -6  14   2      394.09      414.66     13.34 o
  -5  14   2      353.45      351.73     15.53 o
  -4  14   2      493.41      494.25     14.49 o
  -3  14   2      355.37      376.56     12.65 o
  -2  14   2     2987.52     2864.79     34.98 o
  -1  14   2     1263.71     1292.64     18.53 o
   0  14   2     1394.05     1382.46     15.52 o
   1  14   2      364.59      374.51      9.78 o
   2  14   2      327.45      352.70      9.77 o
   3  14   2      512.10      509.43     14.77 o
   4  14   2     2068.17     1931.88     43.62 o
   5  14   2      465.31      477.50     16.50 o
   6  14   2        4.92       -0.77     19.30 o
  -6  15   2      278.55      298.06     20.72 o
  -5  15   2       50.04       57.68      9.63 o
  -4  15   2       25.65       36.60      8.26 o
  -3  15   2      225.58      218.95     12.73 o
  -2  15   2       32.67       39.49      5.91 o
  -1  15   2      226.28      228.15      7.10 o
   0  15   2     1215.87     1246.64     15.18 o
   1  15   2      392.58      383.15     12.70 o
   2  15   2        7.14        9.31      4.03 o
   3  15   2        2.34        8.07      5.87 o
   4  15   2      187.10      196.78     13.20 o
   5  15   2      247.85      257.17     20.07 o
  -5  16   2      236.25      203.41     18.47 o
  -4  16   2     1041.32     1073.65     29.81 o
  -3  16   2     1365.98     1300.77     31.20 o
  -2  16   2     1513.90     1532.85     24.48 o
  -1  16   2      720.92      748.29     14.20 o
   0  16   2      961.74      896.44     13.04 o
   1  16   2      636.70      665.83     15.08 o
   2  16   2      608.71      668.00     15.32 o
   3  16   2      169.46      177.54     10.94 o
   4  16   2      352.92      413.71     18.56 o
   5  16   2      751.16      756.39     22.05 o
  -5  17   2        3.64        9.38     10.40 o
  -4  17   2       25.10       33.80      9.42 o
  -3  17   2      311.27      311.69     12.98 o
  -2  17   2       89.98      103.29      8.21 o
  -1  17   2      210.59      215.96      9.14 o
   0  17   2      762.48      751.54     16.34 o
   1  17   2       34.78       34.10      5.79 o
   2  17   2        5.22        9.99      5.89 o
   3  17   2       12.40       12.42      8.70 o
   4  17   2        7.30        1.41     12.35 o
   5  17   2       36.35       42.67     14.67 o
  -5  18   2        3.46        0.15     10.71 o
  -4  18   2      870.65      856.68     23.62 o
  -3  18   2      695.47      665.34     25.16 o
  -2  18   2      588.97      601.38     16.26 o
  -1  18   2      817.36      838.46     17.94 o
   0  18   2        7.25        6.74      5.56 o
   1  18   2     1109.90     1165.75     21.12 o
   2  18   2      253.16      267.40     15.71 o
   3  18   2      374.89      389.25     19.65 o
   4  18   2      959.33     1019.11     29.13 o
   5  18   2      157.38      141.92     13.31 o
  -5  19   2      107.11      118.51     14.82 o
  -4  19   2       47.48       68.72     15.05 o
  -3  19   2      332.41      356.69     26.76 o
  -2  19   2      106.70      119.66      9.31 o
  -1  19   2        4.27        9.36      6.11 o
   0  19   2       24.89       19.70      6.46 o
   1  19   2        0.52       -5.13      5.13 o
   2  19   2        1.94       -5.64     10.24 o
   3  19   2      115.86       99.12     13.90 o
   4  19   2      495.32      487.74     37.83 o
  -4  20   2       58.45       76.21     13.70 o
  -3  20   2      311.54      335.25     20.98 o
  -2  20   2      359.54      385.93     16.94 o
  -1  20   2      903.51      891.31     23.22 o
   0  20   2      675.13      681.82     25.38 o
   1  20   2      389.06      401.09     16.26 o
   2  20   2      392.34      399.31     16.63 o
   3  20   2     1618.44     1638.03     38.95 o
   4  20   2       75.27       75.81     13.28 o
  -4  21   2       27.30       29.47     12.41 o
  -3  21   2      112.73      131.45     18.06 o
  -2  21   2       28.63       47.41      8.86 o
  -1  21   2       12.50       18.18      9.64 o
   0  21   2        7.25       10.81      8.73 o
   1  21   2      809.38      788.29     22.10 o
   2  21   2      176.96      181.61     15.58 o
   3  21   2      262.58      252.62     26.25 o
   4  21   2      436.36      469.47     23.99 o
  -3  22   2      152.77      141.63     16.32 o
  -2  22   2      590.90      605.44     21.21 o
  -1  22   2      729.07      755.74     42.46 o
   0  22   2      633.50      660.01     26.73 o
   1  22   2      292.98      303.63     16.13 o
   2  22   2      272.68      281.19     29.33 o
   3  22   2     1017.87     1020.56     32.64 o
  -3  23   2       33.64       12.66     12.41 o
  -2  23   2      103.48       95.57     11.40 o
  -1  23   2      291.98      350.47     33.97 o
   0  23   2      423.25      473.98     36.28 o
   1  23   2      150.07      143.32     15.02 o
   2  23   2       48.48       45.03     11.84 o
  -2  24   2      410.87      413.52     25.17 o
  -1  24   2      326.16      331.17     33.97 o
   0  24   2      382.64      412.99     35.51 o
   1  24   2      341.53      360.90     36.67 o
   2  24   2      153.09      144.61     16.88 o
  -1  25   2        8.63       10.81     18.53 o
   0  25   2        0.11        2.32     16.98 o
  -7   1   3       90.50       62.69     17.73 o
  -6   1   3      221.03      205.40     19.33 o
  -5   1   3      594.62      600.75     12.14 o
  -4   1   3     1873.38     1865.90     14.64 o
  -3   1   3     2033.91     1973.62     14.86 o
  -2   1   3     2061.33     1915.86     15.38 o
  -1   1   3      173.97      212.76      6.78 o
   0   1   3      380.70      361.93      9.59 o
   1   1   3       82.36       90.37      4.78 o
   2   1   3     1402.24     1276.87     17.41 o
   3   1   3      852.92      801.41     16.22 o
   4   1   3     4846.45     4752.23     52.00 o
   5   1   3       13.45       17.88      5.57 o
   6   1   3        3.43       12.86      7.04 o
  -7   2   3        2.14      -14.40     14.40 o
  -6   2   3      125.18      113.09     16.59 o
  -5   2   3      557.84      568.92     12.66 o
  -4   2   3      321.96      354.70      5.76 o
  -3   2   3      378.47      412.11      5.73 o
  -2   2   3       26.16       23.26      2.56 o
  -1   2   3       83.38       75.17      3.12 o
   0   2   3     1686.41     1669.71     12.35 o
   1   2   3       69.61       79.92      3.71 o
   2   2   3      147.79      148.21      4.31 o
   3   2   3      171.90      204.00      9.07 o
   4   2   3       99.46       90.88     11.33 o
   5   2   3      111.70      120.29      8.70 o
   6   2   3       86.39       84.79      9.29 o
   7   2   3       58.78       60.21     21.61 o
  -7   3   3      273.58      217.64     23.16 o
  -6   3   3      630.02      621.22     28.87 o
  -5   3   3       45.82       36.36      4.33 o
  -4   3   3     1817.82     1780.49     15.40 o
  -3   3   3     2320.55     2222.28     19.73 o
  -2   3   3     6074.58     6170.87     45.77 o
  -1   3   3     1974.22     2201.42     18.05 o
   0   3   3     7941.26     7709.77     51.68 o
   1   3   3     4786.30     4709.57     34.53 o
   2   3   3     2653.87     2577.18     18.86 o
   3   3   3     2483.92     2409.67     33.09 o
   4   3   3     1477.74     1442.81     25.38 o
   5   3   3      127.52      150.50      9.31 o
   6   3   3      715.13      763.54     27.84 o
   7   3   3       81.56      100.35     23.93 o
  -7   4   3       29.06       -5.76     15.38 o
  -6   4   3        1.23       -8.82     11.31 o
  -5   4   3      214.30      219.88      6.97 o
  -4   4   3       88.08       99.32      4.88 o
  -3   4   3      446.14      542.51      7.62 o
  -2   4   3     2386.44     2618.12     22.64 o
  -1   4   3     8559.50     9128.70     64.57 o
   0   4   3      238.63      234.33      3.69 o
   1   4   3       57.56       45.81      2.35 o
   2   4   3        0.06        5.88      1.42 o
   3   4   3      327.02      344.10      6.66 o
   4   4   3        1.13       13.36      6.13 o
   5   4   3      104.72      111.79     16.23 o
   6   4   3       77.96       83.65     13.61 o
   7   4   3       41.15       51.72     20.84 o
  -7   5   3      174.30      126.60     30.88 o
  -6   5   3      190.23      155.33     17.68 o
  -5   5   3      312.14      315.94      9.55 o
  -4   5   3      120.11      127.79      5.47 o
  -3   5   3     4839.14     4615.34     33.84 o
  -2   5   3     7824.55     7861.07     63.38 o
  -1   5   3     9867.15    10007.68     65.34 o
   0   5   3      282.77      260.53      5.00 o
   1   5   3     1428.57     1332.90     12.77 o
   2   5   3     6135.10     6399.55     41.36 o
   3   5   3     2718.99     2658.73     22.65 o
   4   5   3      591.42      599.89     16.90 o
   5   5   3     1816.02     1806.65     31.87 o
   6   5   3      539.72      596.26     25.64 o
   7   5   3       57.01       33.03     14.94 o
  -7   6   3       17.03      -16.21     24.70 o
  -6   6   3      132.66      105.49     11.91 o
  -5   6   3       37.12       38.75      4.41 o
  -4   6   3        1.35       -1.40      3.11 o
  -3   6   3       22.96       26.17      3.09 o
  -2   6   3      120.49      163.03      5.76 o
  -1   6   3      396.91      417.94      6.18 o
   0   6   3        6.95       10.23      1.61 o
   1   6   3      860.67      927.13     10.43 o
   2   6   3      920.12      925.85      8.75 o
   3   6   3      149.32      159.00      3.76 o
   4   6   3      133.43      136.84      5.62 o
   5   6   3        0.58       -0.77     13.12 o
   6   6   3       98.18      132.30     19.68 o
   7   6   3        6.13      -19.30     19.30 o
  -7   7   3       82.68       23.16     27.79 o
  -6   7   3      272.19      272.04     16.68 o
  -5   7   3      836.90      824.48     12.10 o
  -4   7   3      430.03      432.66      9.05 o
  -3   7   3      605.09      631.53     12.59 o
  -2   7   3     3305.78     3322.85     27.68 o
  -1   7   3     6517.19     6783.98     43.49 o
   0   7   3      982.36      804.56      9.15 o
   1   7   3      929.14      788.93      8.75 o
   2   7   3     3821.70     3968.63     26.93 o
   3   7   3     3121.04     3074.29     34.72 o
   4   7   3      604.47      584.49     10.34 o
   5   7   3       85.69       79.51     16.98 o
   6   7   3      348.12      375.82     21.83 o
   7   7   3      127.09       98.04     24.70 o
  -7   8   3        8.46      -25.47     25.47 o
  -6   8   3        0.04       -0.87      9.85 o
  -5   8   3      413.23      444.13     10.69 o
  -4   8   3       58.99       55.89      4.89 o
  -3   8   3     1578.32     1575.06     18.80 o
  -2   8   3     1719.05     1808.62     18.76 o
  -1   8   3      617.64      663.90     11.35 o
   0   8   3      305.22      340.70      5.83 o
   1   8   3     1957.13     2135.79     17.95 o
   2   8   3      457.78      470.60      6.82 o
   3   8   3        6.90       14.87      2.56 o
   4   8   3       33.50       40.57      5.88 o
   5   8   3      140.04      123.86     10.42 o
   6   8   3       28.59       12.35     16.98 o
  -6   9   3      133.93      150.60     10.16 o
  -5   9   3        5.47       10.93      4.24 o
  -4   9   3     1000.41     1002.32     17.26 o
  -3   9   3     1092.42     1031.77     16.97 o
  -2   9   3     1688.03     1581.11     16.80 o
  -1   9   3     6905.91     7285.24     83.88 o
   0   9   3       10.10       30.57      2.53 o
   1   9   3      982.91     1203.64     12.28 o
   2   9   3      941.91      940.52     10.80 o
   3   9   3     1307.89     1321.79     16.74 o
   4   9   3     1803.20     1816.95     28.95 o
   5   9   3      264.25      213.83     24.70 o
   6   9   3       13.71        5.40     16.98 o
  -6  10   3        1.55        2.02      4.67 o
  -5  10   3        3.05       -0.85      5.47 o
  -4  10   3      110.18      100.33      7.21 o
  -3  10   3        5.87        9.52      4.23 o
  -2  10   3      156.65      152.78      5.69 o
  -1  10   3     1143.98     1082.79     11.30 o
   0  10   3      438.32      461.41      7.70 o
   1  10   3        8.26       17.67      2.55 o
   2  10   3      170.58      173.82      5.36 o
   3  10   3     1020.29     1023.24     14.96 o
   4  10   3      846.97      818.46     14.15 o
   5  10   3      100.68      102.67     20.07 o
   6  10   3        0.26       11.58     16.98 o
  -6  11   3        6.66        8.23      6.30 o
  -5  11   3      321.46      302.47     10.32 o
  -4  11   3      499.92      492.07     13.38 o
  -3  11   3      417.32      395.53     11.79 o
  -2  11   3      884.23      852.26     11.68 o
  -1  11   3      472.02      448.16      7.22 o
   0  11   3      139.65      120.27      4.41 o
   1  11   3     1676.84     1703.47     16.35 o
   2  11   3      194.69      179.35      6.80 o
   3  11   3     1170.08     1176.88     24.18 o
   4  11   3        6.52        1.85      6.08 o
   5  11   3      409.14      399.10     30.88 o
   6  11   3      323.13      375.17     33.97 o
  -6  12   3      399.63      430.22     14.65 o
  -5  12   3        0.80        6.56      5.48 o
  -4  12   3       39.62       37.34      6.30 o
  -3  12   3      138.81      122.42      7.76 o
  -2  12   3        2.52        5.37      3.60 o
  -1  12   3       93.92       98.19      4.28 o
   0  12   3        2.77       -0.35      2.20 o
   1  12   3       48.89       38.19      4.23 o
   2  12   3      103.65      122.90      6.12 o
   3  12   3     1367.25     1285.65     19.96 o
   4  12   3      172.03      157.09      8.51 o
   5  12   3       68.97       64.07     19.30 o
   6  12   3       31.17       39.37     20.07 o
  -6  13   3       11.48       10.51      8.36 o
  -5  13   3        5.70       -2.40      7.39 o
  -4  13   3      426.13      390.50     14.04 o
  -3  13   3     2729.17     2721.82     34.41 o
  -2  13   3     1175.06     1147.98     19.43 o
  -1  13   3      807.07      785.35     10.39 o
   0  13   3      899.69      914.97     15.10 o
   1  13   3      677.56      687.88     12.44 o
   2  13   3     1479.33     1440.36     18.79 o
   3  13   3       87.41       84.30      7.06 o
   4  13   3      314.32      307.17     14.10 o
   5  13   3     1715.99     1656.61     61.76 o
   6  13   3      101.91      156.71     27.79 o
  -6  14   3        1.87        6.12      6.79 o
  -5  14   3        0.54        7.42      8.23 o
  -4  14   3        0.96        1.17      6.35 o
  -3  14   3     1692.29     1640.01     25.40 o
  -2  14   3       53.89       63.61      6.54 o
  -1  14   3       17.38       33.96      3.78 o
   0  14   3        4.56        6.80      3.13 o
   1  14   3      537.21      589.63     13.47 o
   2  14   3       36.78       39.14      5.66 o
   3  14   3        2.42        3.45      5.23 o
   4  14   3       68.48       82.91      9.65 o
   5  14   3       16.26       22.04      9.26 o
   6  14   3       64.92       54.04     23.16 o
  -6  15   3      196.78      230.83     20.17 o
  -5  15   3      229.14      195.05     13.53 o
  -4  15   3      287.32      308.79     15.42 o
  -3  15   3     3051.63     3013.15     42.93 o
  -2  15   3      121.19      131.49      9.47 o
  -1  15   3      452.79      464.33      9.36 o
   0  15   3     2165.48     2111.32     21.12 o
   1  15   3     1712.61     1772.50     25.17 o
   2  15   3      393.25      375.00     12.13 o
   3  15   3     2175.72     2174.36     29.43 o
   4  15   3      800.37      798.52     22.99 o
   5  15   3      154.54      144.04     16.98 o
  -5  16   3       14.60        6.03      8.73 o
  -4  16   3        4.51       -0.52      7.88 o
  -3  16   3       29.40       25.20      6.61 o
  -2  16   3       10.39       15.91      5.56 o
  -1  16   3       38.12       42.71      5.16 o
   0  16   3       33.60       39.40      5.86 o
   1  16   3       71.24       70.92      6.84 o
   2  16   3      584.53      576.11     14.70 o
   3  16   3      417.86      452.03     15.39 o
   4  16   3       29.78       30.79      8.74 o
   5  16   3        0.07       -3.09      7.66 o
  -5  17   3      770.10      834.64     39.34 o
  -4  17   3      307.61      364.41     17.28 o
  -3  17   3      944.93      915.92     19.87 o
  -2  17   3      589.74      604.84     19.84 o
  -1  17   3     1872.61     1919.80     24.95 o
   0  17   3       31.57       41.10      5.35 o
   1  17   3      812.38      802.55     17.15 o
   2  17   3      314.49      345.76     12.56 o
   3  17   3     2658.51     2724.06     56.35 o
   4  17   3      862.42      829.65     25.42 o
   5  17   3      275.89      256.42     15.39 o
  -5  18   3       19.50       13.90     11.12 o
  -4  18   3       42.06       39.18      9.81 o
  -3  18   3      281.26      276.54     15.93 o
  -2  18   3       92.23      105.32      8.92 o
  -1  18   3       11.05       13.90      6.57 o
   0  18   3       90.55       99.07      8.89 o
   1  18   3       73.14       80.58      7.67 o
   2  18   3        0.17       -0.13      5.57 o
   3  18   3      382.27      418.14     20.54 o
   4  18   3        1.04       20.07     15.82 o
   5  18   3       17.99       21.93     13.90 o
  -5  19   3      176.97      208.43     31.65 o
  -4  19   3      151.82      173.16     13.74 o
  -3  19   3      327.49      377.70     17.36 o
  -2  19   3     1039.64     1028.44     21.49 o
  -1  19   3      162.90      181.45     12.08 o
   0  19   3       22.04       16.38      6.07 o
   1  19   3      181.13      185.21     10.27 o
   2  19   3      226.53      272.05     18.83 o
   3  19   3     1292.26     1370.75     34.68 o
   4  19   3      537.21      573.96     23.42 o
  -4  20   3      134.37      137.38     13.16 o
  -3  20   3        7.16       20.13     12.39 o
  -2  20   3      216.28      204.00     13.69 o
  -1  20   3        3.63        7.93     15.05 o
   0  20   3        4.48        3.11      6.11 o
   1  20   3      221.22      226.65     29.77 o
   2  20   3        8.62       10.81      8.85 o
   3  20   3        2.02        3.09      9.42 o
   4  20   3        4.61        1.15     10.63 o
  -4  21   3       88.67       79.26     14.42 o
  -3  21   3      228.05      287.34     24.89 o
  -2  21   3      646.35      632.50     25.05 o
  -1  21   3      146.67      150.41     18.53 o
   0  21   3        3.83       -6.92      8.68 o
   1  21   3      363.75      359.73     24.56 o
   2  21   3      475.35      476.94     22.96 o
   3  21   3       70.11       92.39     13.70 o
  -3  22   3        0.03       13.79     21.08 o
  -2  22   3      114.12       97.86     11.77 o
  -1  22   3       82.04       72.68     12.96 o
   0  22   3        0.07        4.63     14.67 o
   1  22   3        0.24       -6.80      6.91 o
   2  22   3      124.37      119.76     14.82 o
   3  22   3       14.88       19.78     16.98 o
  -3  23   3      377.43      379.16     24.67 o
  -2  23   3      635.13      581.67     38.48 o
  -1  23   3      373.33      320.36     32.42 o
   0  23   3      145.21      128.14     23.16 o
   1  23   3       30.07       29.49      9.09 o
   2  23   3      500.82      476.27     27.02 o
  -2  24   3      249.41      288.49     22.30 o
  -1  24   3      214.30      192.22     28.56 o
   0  24   3       70.93       84.14     21.61 o
   1  24   3       85.21       88.81     14.07 o
  -7   0   4      683.88      621.42     47.86 o
  -6   0   4      530.05      502.54     38.60 o
  -5   0   4     1695.48     1703.55     30.48 o
  -4   0   4     1897.02     1783.84     25.34 o
  -3   0   4    10993.08    10828.58    111.17 o
  -2   0   4     5807.04     5551.52     51.42 o
  -1   0   4      497.58      508.68      9.11 o
   0   0   4       88.58      116.95      5.66 o
   1   0   4     2126.70     2513.75     36.27 o
   2   0   4     8312.66     8442.66    148.99 o
   3   0   4     4672.11     4459.56     94.95 o
   4   0   4      189.99      180.63     12.82 o
   5   0   4     2025.91     1996.31     41.48 o
   6   0   4       23.70        5.93     17.37 o
  -7   1   4      101.85       51.32     19.08 o
  -6   1   4      312.21      261.34     21.56 o
  -5   1   4      383.75      384.09      9.81 o
  -4   1   4        1.88        8.79      2.92 o
  -3   1   4       95.54       93.29      4.02 o
  -2   1   4      565.76      619.62      7.87 o
  -1   1   4        1.75       11.01      1.83 o
   0   1   4       44.21       68.34      3.02 o
   1   1   4      514.25      579.28      9.24 o
   2   1   4      403.94      382.17     10.65 o
   3   1   4        7.55       14.92      5.35 o
   4   1   4      160.70      141.71      8.44 o
   5   1   4       20.21       24.16      6.53 o
   6   1   4        0.19       15.66     18.14 o
  -7   2   4      777.87      784.12     36.52 o
  -6   2   4      836.07      878.75     44.39 o
  -5   2   4      155.64      140.42      6.91 o
  -4   2   4     2975.05     2955.11     28.76 o
  -3   2   4      186.23      232.36      6.67 o
  -2   2   4       15.09       13.98      2.19 o
  -1   2   4      911.08      740.08      8.42 o
   0   2   4     4331.64     4184.03     27.98 o
   1   2   4     6758.34     6673.78     55.62 o
   2   2   4     7852.42     7881.12     83.94 o
   3   2   4      468.05      382.32      7.97 o
   4   2   4        6.55        7.59      6.52 o
   5   2   4       30.75       35.54      6.04 o
   6   2   4      335.83      351.64     16.78 o
  -7   3   4        1.63      -23.16     23.16 o
  -6   3   4        5.92       -4.67     12.24 o
  -5   3   4      288.82      308.59      8.68 o
  -4   3   4      123.20      154.62      6.09 o
  -3   3   4     1097.45     1078.47     14.97 o
  -2   3   4      144.82      101.67      3.70 o
  -1   3   4      533.43      576.77      6.78 o
   0   3   4     1453.10     1422.65     10.69 o
   1   3   4       71.36       92.53      3.84 o
   2   3   4       23.69       35.35      2.32 o
   3   3   4       97.61       91.74      4.03 o
   4   3   4       37.40       27.44      7.36 o
   5   3   4       17.52       14.33      7.81 o
   6   3   4       61.81       61.39     10.56 o
  -7   4   4       30.74       -6.18     23.93 o
  -6   4   4      195.82      177.22     19.01 o
  -5   4   4      246.94      247.85      8.22 o
  -4   4   4     1942.19     1979.37     22.05 o
  -3   4   4     1378.87     1261.44     14.08 o
  -2   4   4     3034.81     2895.84     24.75 o
  -1   4   4     3487.97     3604.05     24.86 o
   0   4   4       16.48       13.58      1.72 o
   1   4   4     3383.58     3394.73     26.86 o
   2   4   4      465.46      396.78      5.68 o
   3   4   4     2951.72     2918.90     27.38 o
   4   4   4     4049.76     3907.21     51.80 o
   5   4   4      612.18      654.64     24.00 o
   6   4   4       82.47       98.69     14.07 o
   7   4   4      187.75      224.64     28.56 o
  -7   5   4       24.61      -20.07     24.70 o
  -6   5   4      107.87      109.12      9.47 o
  -5   5   4        0.13       -2.35      4.71 o
  -4   5   4        2.41        2.56      3.35 o
  -3   5   4      230.21      218.59      5.99 o
  -2   5   4      473.59      513.08      8.37 o
  -1   5   4     4233.69     4594.74     30.89 o
   0   5   4      291.52      352.52      5.18 o
   1   5   4      246.26      280.20      6.62 o
   2   5   4     1048.15     1260.00     10.67 o
   3   5   4       24.17       40.20      2.95 o
   4   5   4      192.02      180.22     10.66 o
   5   5   4        0.10       17.37     10.37 o
   6   5   4      227.53      274.77     30.49 o
   7   5   4        6.42        3.09     17.75 o
  -7   6   4      147.11       94.95     31.65 o
  -6   6   4      416.15      437.58     25.97 o
  -5   6   4      581.03      587.69     11.90 o
  -4   6   4      441.70      430.02      9.32 o
  -3   6   4      515.68      466.14      8.88 o
  -2   6   4       11.15       17.09      2.59 o
  -1   6   4     5357.01     5502.24     34.36 o
   0   6   4     1260.84     1070.38     10.34 o
   1   6   4     5395.72     5318.76     38.14 o
   2   6   4     2019.65     1947.65     16.09 o
   3   6   4     3298.98     3203.82     35.88 o
   4   6   4      588.66      585.90      9.98 o
   5   6   4      123.44      165.30     16.60 o
   6   6   4      378.93      438.48     51.72 o
  -6   7   4       53.80       46.37      5.55 o
  -5   7   4       12.58       15.03      4.60 o
  -4   7   4      399.45      394.03      9.26 o
  -3   7   4        0.64        2.57      3.02 o
  -2   7   4      854.90      921.45     11.91 o
  -1   7   4      167.02      212.73      6.67 o
   0   7   4      448.07      526.33      7.11 o
   1   7   4       16.57       28.84      2.64 o
   2   7   4      176.01      184.16      4.82 o
   3   7   4        0.45        9.24      2.18 o
   4   7   4      105.67      117.71      8.18 o
   5   7   4       95.32       96.45     13.91 o
   6   7   4        6.64       16.98     17.75 o
  -6   8   4      125.57      125.32      7.46 o
  -5   8   4      323.64      341.00      9.16 o
  -4   8   4      203.20      197.66      7.19 o
  -3   8   4     5562.45     5353.84     48.92 o
  -2   8   4    12588.08    12782.73     91.27 o
  -1   8   4      313.99      412.00      6.58 o
   0   8   4       13.48       16.60      2.21 o
   1   8   4       29.05       26.85      2.77 o
   2   8   4     1912.37     1936.66     17.04 o
   3   8   4     1413.97     1390.55     15.69 o
   4   8   4     2046.02     2036.18     31.16 o
   5   8   4      372.16      391.38     30.88 o
   6   8   4       88.75      137.41     24.70 o
  -6   9   4        6.46        2.80      5.22 o
  -5   9   4      310.78      309.49     10.17 o
  -4   9   4      116.44      110.39      6.68 o
  -3   9   4        0.91        9.65      4.57 o
  -2   9   4       98.09      132.74      5.38 o
  -1   9   4        6.04       16.46      2.42 o
   0   9   4        7.57       11.82      2.27 o
   1   9   4      124.76      137.82      5.23 o
   2   9   4       24.92       23.15      2.73 o
   3   9   4        0.11        4.05      3.78 o
   4   9   4      624.14      644.67     16.85 o
   5   9   4      307.64      328.08     29.33 o
   6   9   4       43.04       78.74     21.61 o
  -6  10   4      404.27      412.87     11.47 o
  -5  10   4      336.30      327.80     10.71 o
  -4  10   4      537.59      550.87     12.67 o
  -3  10   4     3301.15     3335.63     38.18 o
  -2  10   4     1659.69     1758.08     18.78 o
  -1  10   4       41.11       19.50      2.49 o
   0  10   4      976.64     1020.13     11.18 o
   1  10   4      968.45      946.96     12.45 o
   2  10   4     1001.47      956.55     14.52 o
   3  10   4     1355.06     1320.21     19.35 o
   4  10   4       63.12       68.84      5.30 o
   5  10   4       27.36       15.44     16.21 o
   6  10   4      148.31      159.79     26.25 o
  -6  11   4        8.62       16.08      5.87 o
  -5  11   4        1.26        5.75      7.38 o
  -4  11   4       57.74       57.36      6.06 o
  -3  11   4      694.15      691.34     15.42 o
  -2  11   4       89.20      103.29      6.01 o
  -1  11   4     1511.56     1561.88     15.95 o
   0  11   4      150.65      159.28      5.10 o
   1  11   4      399.69      436.59      8.87 o
   2  11   4       34.98       43.25      5.69 o
   3  11   4     1417.91     1371.52     20.35 o
   4  11   4       23.69       25.84      5.13 o
   5  11   4      365.32      398.33     32.42 o
   6  11   4       37.14       31.65     20.84 o
  -6  12   4       10.74       -0.15      6.10 o
  -5  12   4      647.97      687.38     15.17 o
  -4  12   4     1622.28     1555.83     24.57 o
  -3  12   4     1016.43     1079.18     19.35 o
  -2  12   4      691.83      672.61     14.78 o
  -1  12   4      969.01      934.99     12.01 o
   0  12   4      760.45      781.47     10.27 o
   1  12   4      561.82      530.43     11.88 o
   2  12   4      449.51      418.67     11.76 o
   3  12   4      449.64      475.00     12.66 o
   4  12   4      753.17      752.87     19.37 o
   5  12   4      127.18      136.64     24.70 o
   6  12   4      294.83      274.81     32.42 o
  -6  13   4       11.82       24.39      9.16 o
  -5  13   4       66.90       82.68      8.98 o
  -4  13   4       27.41       25.85      6.64 o
  -3  13   4        0.04        3.80      5.37 o
  -2  13   4      275.71      286.34     10.93 o
  -1  13   4      925.03      837.26     11.76 o
   0  13   4       74.88       81.83      4.60 o
   1  13   4      153.79      185.65      8.60 o
   2  13   4        2.82        2.77      4.62 o
   3  13   4       48.04       55.14      6.51 o
   4  13   4      140.04      139.65     10.21 o
   5  13   4        0.02      -10.81     16.21 o
   6  13   4       98.37       84.14     24.70 o
  -6  14   4       40.97       29.32      7.50 o
  -5  14   4      252.57      289.37     13.72 o
  -4  14   4      709.47      687.96     17.38 o
  -3  14   4      476.17      455.18     13.82 o
  -2  14   4      248.02      257.33     10.86 o
  -1  14   4        6.51       15.26      3.52 o
   0  14   4     3645.87     3611.82     30.67 o
   1  14   4      574.12      529.00     13.50 o
   2  14   4     2290.95     2267.07     29.66 o
   3  14   4      541.14      537.87     16.38 o
   4  14   4      462.50      456.36     37.44 o
   5  14   4      119.24      144.35     24.70 o
  -6  15   4       34.41       36.25      8.36 o
  -5  15   4      561.97      594.94     18.11 o
  -4  15   4       88.22       88.78     11.28 o
  -3  15   4       71.90       62.66      7.56 o
  -2  15   4        0.58        4.21      5.36 o
  -1  15   4      373.60      375.00      9.54 o
   0  15   4        0.74        2.19      3.93 o
   1  15   4       97.94      107.17      8.25 o
   2  15   4        6.89        5.83      5.28 o
   3  15   4       89.76       96.11      8.80 o
   4  15   4      139.85      141.57     11.51 o
   5  15   4       16.42       10.04     17.75 o
  -5  16   4       75.88      104.61     10.32 o
  -4  16   4      502.60      535.23     19.63 o
  -3  16   4      699.20      654.90     16.92 o
  -2  16   4      459.23      449.72     14.13 o
  -1  16   4      738.94      730.93     14.65 o
   0  16   4       10.58       10.89      4.45 o
   1  16   4     2284.58     2350.50     31.37 o
   2  16   4     1313.04     1334.60     22.63 o
   3  16   4      762.73      742.09     20.19 o
   4  16   4      397.72      427.97     18.35 o
   5  16   4      201.55      223.13     13.19 o
  -5  17   4        7.21       22.24     10.14 o
  -4  17   4       89.47       87.45     11.01 o
  -3  17   4       77.03       80.30      8.68 o
  -2  17   4       78.70       68.31      8.47 o
  -1  17   4      194.35      224.81     12.49 o
   0  17   4      134.59      136.71      7.86 o
   1  17   4      352.24      369.84     12.93 o
   2  17   4        0.62        0.19      5.69 o
   3  17   4      902.00      842.83     50.18 o
   4  17   4       60.68       56.76     10.52 o
   5  17   4      344.42      362.38     26.63 o
  -5  18   4       43.70       47.28     11.27 o
  -4  18   4      587.34      626.14     21.52 o
  -3  18   4      609.31      635.18     26.07 o
  -2  18   4      321.31      316.04     13.24 o
  -1  18   4      531.21      515.76     17.99 o
   0  18   4       15.60       26.71      6.02 o
   1  18   4      376.60      370.80     13.45 o
   2  18   4     2040.12     2031.27     65.26 o
   3  18   4     1418.55     1417.13     34.30 o
   4  18   4       29.58       39.81     10.12 o
  -4  19   4      102.63      102.59     12.36 o
  -3  19   4      187.70      170.04     13.18 o
  -2  19   4        0.72        1.75      7.25 o
  -1  19   4      517.08      534.30     24.00 o
   0  19   4      374.46      343.44     15.33 o
   1  19   4      110.02      121.78     17.05 o
   2  19   4      203.28      209.10     12.93 o
   3  19   4        3.27        3.86      8.99 o
   4  19   4        1.90        3.74      9.82 o
  -4  20   4      395.20      377.94     34.68 o
  -3  20   4      203.53      214.23     17.56 o
  -2  20   4      332.95      389.88     17.87 o
  -1  20   4      327.12      301.84     33.97 o
   0  20   4      378.21      366.95     16.23 o
   1  20   4      274.55      296.43     20.56 o
   2  20   4      494.29      514.91     18.85 o
   3  20   4       42.36       36.88     11.42 o
   4  20   4      518.08      505.62     25.47 o
  -4  21   4        1.23       13.79     15.82 o
  -3  21   4      165.39      166.25     13.89 o
  -2  21   4      174.68      182.52     13.57 o
  -1  21   4      108.63      113.76     19.30 o
   0  21   4       60.97       48.63     16.98 o
   1  21   4        5.40       16.56      7.58 o
   2  21   4       16.37        7.80     26.63 o
   3  21   4       10.48       24.25     11.28 o
  -3  22   4      337.45      349.26     29.01 o
  -2  22   4      165.37      191.11     14.21 o
  -1  22   4       93.11      102.84     17.75 o
   0  22   4      786.24      768.86     42.46 o
   1  22   4       96.45      107.64     15.20 o
   2  22   4      315.57      336.55     21.14 o
   3  22   4      385.70      437.87     23.91 o
  -2  23   4       50.97       87.76     37.44 o
  -1  23   4      154.38      155.75     17.68 o
   0  23   4      346.46      255.52     28.56 o
   1  23   4        0.08       -7.37      7.37 o
   2  23   4       18.19       29.47     11.68 o
  -1  24   4      137.39      145.13     25.47 o
   0  24   4       36.92       27.02     18.53 o
   1  24   4      175.77      174.11     21.02 o
  -6   1   5       66.61       57.04     10.56 o
  -5   1   5      988.14      964.57     16.94 o
  -4   1   5     1508.99     1392.52     17.46 o
  -3   1   5     4245.16     4266.31     34.75 o
  -2   1   5      652.68      589.08      9.16 o
  -1   1   5     2289.04     2177.38     19.40 o
   0   1   5     5269.90     5171.27     36.38 o
   1   1   5    10481.80    11013.70    115.13 o
   2   1   5     1500.92     1392.97     27.52 o
   3   1   5      210.08      220.53      5.12 o
   4   1   5      566.82      599.29     16.79 o
   5   1   5      459.34      453.41     17.06 o
   6   1   5      277.24      334.13     21.27 o
  -6   2   5      464.91      451.16     27.28 o
  -5   2   5      139.34      131.98      6.99 o
  -4   2   5      114.58      118.26      5.87 o
  -3   2   5        2.08        7.93      2.60 o
  -2   2   5      102.83       99.95      4.32 o
  -1   2   5       36.34       54.06      3.65 o
   0   2   5       14.03        9.45      2.17 o
   1   2   5      941.51     1024.50     16.61 o
   2   2   5      109.55      114.47      6.00 o
   3   2   5        1.35        0.46      2.10 o
   4   2   5      423.45      429.99     13.10 o
   5   2   5       34.52       50.44     12.80 o
   6   2   5        0.01       28.56     12.55 o
  -6   3   5      562.93      562.57     16.04 o
  -5   3   5      794.43      793.92     15.06 o
  -4   3   5      314.11      295.53      9.05 o
  -3   3   5      829.49      753.40     12.11 o
  -2   3   5     1675.73     1657.11     15.88 o
  -1   3   5      317.67      233.09      5.33 o
   0   3   5     1092.24      996.07      8.87 o
   1   3   5     4409.96     4336.33     38.46 o
   2   3   5     3652.39     3652.11     59.17 o
   3   3   5      834.19      779.70     10.84 o
   4   3   5       17.31       20.32      5.62 o
   5   3   5      335.12      351.90     16.48 o
   6   3   5      676.63      730.60     35.04 o
  -6   4   5        2.43        7.59      8.13 o
  -5   4   5       79.00       73.75      5.62 o
  -4   4   5      100.50      100.48      6.16 o
  -3   4   5      622.98      647.25     10.38 o
  -2   4   5      205.20      245.59      5.61 o
  -1   4   5      241.51      358.00      6.10 o
   0   4   5     1472.11     1567.14     13.20 o
   1   4   5       59.54       51.28      3.45 o
   2   4   5       92.23      139.73      3.65 o
   3   4   5      427.77      434.71      8.21 o
   4   4   5     1845.19     1722.96     37.91 o
   5   4   5       46.20       46.41     15.05 o
   6   4   5        0.89       11.31     10.67 o
  -6   5   5      138.71      138.86     12.26 o
  -5   5   5      986.40      990.20     15.65 o
  -4   5   5      545.77      575.63     14.72 o
  -3   5   5     1195.61     1121.95     14.08 o
  -2   5   5       43.55       48.18      3.58 o
  -1   5   5       39.94       62.40      3.03 o
   0   5   5        8.40        9.98      1.93 o
   1   5   5     2395.60     2316.75     26.84 o
   2   5   5     1005.31      977.41     13.92 o
   3   5   5     6316.87     6134.10     65.90 o
   4   5   5        8.66       18.51      5.22 o
   5   5   5       24.76       45.10     20.84 o
   6   5   5      385.89      415.35     42.59 o
  -6   6   5       34.01       45.86     13.24 o
  -5   6   5       34.38       28.40      5.10 o
  -4   6   5      120.99      129.25      6.38 o
  -3   6   5       28.48       29.61      4.17 o
  -2   6   5        0.05        6.32      2.66 o
  -1   6   5        0.49        1.05      1.76 o
   0   6   5      133.25      136.32      3.77 o
   1   6   5      631.30      679.93      8.96 o
   2   6   5      108.02      142.57      4.45 o
   3   6   5     1093.61     1078.21     13.36 o
   4   6   5      129.08      129.03     14.77 o
   5   6   5       76.68       82.21     13.65 o
   6   6   5        8.62      -10.04     16.98 o
  -6   7   5      415.79      403.57     18.16 o
  -5   7   5      397.69      384.42     10.87 o
  -4   7   5      946.32      946.57     14.03 o
  -3   7   5     1173.86     1207.93     17.10 o
  -2   7   5      602.63      650.71      9.55 o
  -1   7   5     4571.89     4330.67     27.20 o
   0   7   5     2565.45     2600.08     18.79 o
   1   7   5      291.61      242.87      6.86 o
   2   7   5     1600.26     1588.46     16.34 o
   3   7   5      480.94      441.47     10.32 o
   4   7   5     1218.39     1224.82     22.16 o
   5   7   5      342.74      408.41     44.00 o
   6   7   5      198.57      213.06     27.79 o
  -6   8   5       13.07       14.79      6.12 o
  -5   8   5        0.02        3.34      4.85 o
  -4   8   5       88.47      106.17      6.04 o
  -3   8   5      134.76      158.79      7.12 o
  -2   8   5     1953.15     2064.85     19.35 o
  -1   8   5      210.76      217.77      5.14 o
   0   8   5       12.13       13.29      2.10 o
   1   8   5     1157.38     1165.52     12.93 o
   2   8   5      727.73      661.73     10.06 o
   3   8   5       75.14       89.72      6.41 o
   4   8   5      415.83      432.46     16.34 o
   5   8   5        9.10       13.29     12.35 o
   6   8   5       48.12       13.90     20.84 o
  -6   9   5       96.46       79.70      7.04 o
  -5   9   5      887.22      924.24     20.86 o
  -4   9   5     3739.08     3728.65     34.37 o
  -3   9   5      864.72      821.24     14.57 o
  -2   9   5     2798.16     2747.80     24.08 o
  -1   9   5      245.07      239.65      5.87 o
   0   9   5      723.42      698.60      9.10 o
   1   9   5     2185.32     2109.98     19.56 o
   2   9   5     1182.47     1150.92     17.80 o
   3   9   5      878.09      878.31     15.29 o
   4   9   5     2384.64     2336.83     35.72 o
   5   9   5      217.64      306.46     30.11 o
   6   9   5      101.63      135.09     26.25 o
  -6  10   5       11.77       12.49      6.09 o
  -5  10   5       34.32       26.98      6.13 o
  -4  10   5      751.50      724.08     14.73 o
  -3  10   5      754.24      750.04     14.27 o
  -2  10   5       39.83       30.12      3.93 o
  -1  10   5      461.46      435.00      8.22 o
   0  10   5      193.42      180.97      5.58 o
   1  10   5      116.52      112.14      5.39 o
   2  10   5      291.13      282.81      9.70 o
   3  10   5       12.09       19.46      4.64 o
   4  10   5       11.87        0.98      6.61 o
   5  10   5      362.61      333.48     30.11 o
   6  10   5        2.17       -3.09     19.30 o
  -6  11   5      191.86      196.60     12.25 o
  -5  11   5      398.04      388.94     12.45 o
  -4  11   5     2597.68     2460.91     29.67 o
  -3  11   5      430.87      478.75     14.48 o
  -2  11   5     1268.74     1221.95     17.82 o
  -1  11   5     1463.65     1283.86     15.80 o
   0  11   5     1373.56     1347.35     19.92 o
   1  11   5     2040.20     2019.68     27.86 o
   2  11   5     2340.67     2284.65     28.80 o
   3  11   5      480.50      479.87     12.26 o
   4  11   5       22.34       22.13      5.56 o
   5  11   5      654.94      690.90     40.91 o
   6  11   5      118.85      125.83     26.25 o
  -6  12   5       14.78        4.04      7.18 o
  -5  12   5       12.26        6.57      8.84 o
  -4  12   5      110.07       97.18      7.57 o
  -3  12   5      311.46      303.28     11.77 o
  -2  12   5      374.91      382.29     12.28 o
  -1  12   5      333.25      323.25      7.98 o
   0  12   5       12.47       22.99      3.39 o
   1  12   5      351.36      338.89     11.01 o
   2  12   5      853.05      833.69     16.29 o
   3  12   5      244.04      216.58      9.63 o
   4  12   5        0.21        6.87      6.71 o
   5  12   5       14.95        4.63     17.75 o
   6  12   5       66.76       60.98     23.93 o
  -6  13   5       93.28      128.63      9.93 o
  -5  13   5      613.17      621.34     15.83 o
  -4  13   5     1045.47     1006.94     18.44 o
  -3  13   5      538.71      559.37     15.28 o
  -2  13   5     2134.30     2124.69     29.09 o
  -1  13   5      274.22      279.21      7.73 o
   0  13   5      312.91      319.34      9.11 o
   1  13   5     1308.29     1284.29     20.59 o
   2  13   5     4184.74     4064.08     57.76 o
   3  13   5      395.96      384.52     15.60 o
   4  13   5       84.41       86.39     20.84 o
   5  13   5        8.15        0.00     16.98 o
  -6  14   5       14.44       21.86      8.01 o
  -5  14   5        3.99        3.10      7.15 o
  -4  14   5        2.99        9.13      5.77 o
  -3  14   5       64.17       46.23      7.22 o
  -2  14   5      487.72      478.54     13.92 o
  -1  14   5      172.83      169.54      6.63 o
   0  14   5       11.70       19.23      4.38 o
   1  14   5       59.16       67.14      6.53 o
   2  14   5     1401.44     1359.22     22.16 o
   3  14   5      132.14      135.33      8.77 o
   4  14   5        6.32       17.78      7.08 o
   5  14   5        0.23       -0.77     17.75 o
  -5  15   5       93.23      116.09     12.92 o
  -4  15   5      142.08      163.86     12.76 o
  -3  15   5      450.37      416.35     14.29 o
  -2  15   5       93.14      103.53      9.69 o
  -1  15   5      254.42      264.49      8.75 o
   0  15   5      436.58      451.49     12.01 o
   1  15   5      807.77      812.47     17.06 o
   2  15   5     2485.26     2403.17     32.01 o
   3  15   5       46.73       28.76      7.71 o
   4  15   5       69.90       79.89     23.54 o
   5  15   5      598.84      579.73     40.91 o
  -5  16   5       58.35       57.20      9.43 o
  -4  16   5       31.77       20.35      8.94 o
  -3  16   5        0.51       -0.28      6.09 o
  -2  16   5        5.93       -6.63      6.63 o
  -1  16   5      101.06      114.52      9.86 o
   0  16   5      624.66      609.47     13.82 o
   1  16   5        0.09        5.88      5.17 o
   2  16   5      331.21      314.43     12.23 o
   3  16   5        5.90       -5.17     10.13 o
   4  16   5        0.02        6.32     14.67 o
   5  16   5       23.39       14.79      7.24 o
  -5  17   5      112.94      119.66     11.28 o
  -4  17   5      370.31      401.77     18.54 o
  -3  17   5      277.11      262.27     12.91 o
  -2  17   5      158.53      163.71     11.90 o
  -1  17   5      204.14      253.45     30.11 o
   0  17   5      926.76      887.09     16.88 o
   1  17   5     1284.52     1253.58     22.29 o
   2  17   5        5.71        6.00      6.96 o
   3  17   5      564.89      537.79     18.73 o
   4  17   5      299.60      310.60     17.28 o
  -5  18   5      118.74      150.33     22.77 o
  -4  18   5       34.83       61.84     17.49 o
  -3  18   5       41.71       37.71      7.79 o
  -2  18   5       40.42       35.02      8.39 o
  -1  18   5        3.90        1.93     12.74 o
   0  18   5       74.21       91.50      9.14 o
   1  18   5      153.05      141.72      9.79 o
   2  18   5      467.95      451.23     18.64 o
   3  18   5        9.13       16.67      8.99 o
   4  18   5       26.10       21.91      9.82 o
  -4  19   5      727.50      704.81     23.83 o
  -3  19   5       72.38       95.81     11.45 o
  -2  19   5      522.17      561.60     19.85 o
  -1  19   5      536.62      529.41     28.56 o
   0  19   5     1267.95     1216.12     23.45 o
   1  19   5      377.69      386.80     14.34 o
   2  19   5      259.70      257.30     14.53 o
   3  19   5      562.31      603.63     23.84 o
   4  19   5      138.12      140.91     14.49 o
  -4  20   5       40.54       55.12     13.91 o
  -3  20   5       33.44       42.76     13.17 o
  -2  20   5       40.89       30.56      8.96 o
  -1  20   5        5.14       12.64     10.81 o
   0  20   5        1.44        1.19     10.42 o
   1  20   5       12.26       17.51      8.68 o
   2  20   5       26.64       18.29      8.24 o
   3  20   5        9.13        0.89      9.99 o
  -3  21   5      501.69      594.53     22.68 o
  -2  21   5      347.18      339.41     21.53 o
  -1  21   5      258.19      260.92     43.23 o
   0  21   5      534.46      503.31     37.05 o
   1  21   5      646.13      619.75     25.69 o
   2  21   5      701.57      707.16     22.71 o
   3  21   5      259.72      252.79     18.53 o
  -3  22   5       47.26       50.10     13.91 o
  -2  22   5      102.61      134.14     16.90 o
  -1  22   5        3.43       10.73     10.55 o
   0  22   5       20.44       27.79     17.75 o
   1  22   5       15.92       11.78      8.26 o
   2  22   5        0.36        6.02     10.14 o
  -2  23   5       18.55        6.95     19.30 o
  -1  23   5      113.24      121.97     25.47 o
   0  23   5      296.45      274.81     30.11 o
   1  23   5      142.32      164.21     18.33 o
  -1  24   5      204.40      178.32     27.79 o
   0  24   5       32.51       32.42     19.30 o
  -6   0   6      444.02      481.06     17.88 o
  -5   0   6      400.05      420.68     17.28 o
  -4   0   6      900.40      845.80     34.35 o
  -3   0   6     3776.12     3796.72     45.79 o
  -2   0   6     4194.12     4315.19     50.17 o
  -1   0   6       80.92      126.99      5.96 o
   0   0   6     5168.88     5428.46     59.86 o
   1   0   6     2214.89     2108.71     41.69 o
   2   0   6     5153.79     5103.59    102.28 o
   3   0   6     1350.19     1343.67     60.21 o
   4   0   6     1670.60     1601.03     52.49 o
   5   0   6      184.96      221.55     25.47 o
   6   0   6      329.53      373.62     33.19 o
  -6   1   6      231.59      248.11     12.92 o
  -5   1   6       52.83       42.60      5.86 o
  -4   1   6      293.21      268.69      9.19 o
  -3   1   6      175.85      173.49      6.04 o
  -2   1   6      292.36      298.36      8.11 o
  -1   1   6      165.34      157.03      5.07 o
   0   1   6       15.90       28.13      2.79 o
   1   1   6      537.44      593.61      9.74 o
   2   1   6       78.89       82.44      5.75 o
   3   1   6        2.61       -0.65      3.90 o
   4   1   6       14.24       27.30      7.11 o
   5   1   6      344.19      310.82     20.20 o
   6   1   6        2.07       35.04     13.91 o
  -6   2   6       98.06       85.85      6.99 o
  -5   2   6      501.67      466.85     12.88 o
  -4   2   6      155.66      155.92      7.08 o
  -3   2   6      194.12      196.04      6.36 o
  -2   2   6     3996.13     4013.60     33.55 o
  -1   2   6     3512.52     3280.34     25.95 o
   0   2   6     8059.02     7876.51     57.74 o
   1   2   6     2025.33     1979.31     24.09 o
   2   2   6     1602.64     1518.36     23.63 o
   3   2   6      110.72      112.34      7.30 o
   4   2   6      188.48      216.05     16.21 o
   5   2   6     1559.05     1524.76     38.21 o
   6   2   6     1008.61     1168.90     35.73 o
  -6   3   6      364.29      392.51     13.04 o
  -5   3   6       32.08       24.38      5.79 o
  -4   3   6       75.12       65.07      5.59 o
  -3   3   6        7.11       15.14      3.85 o
  -2   3   6      114.59      113.03      5.97 o
  -1   3   6      725.72      810.09      9.54 o
   0   3   6      150.48      175.98      5.33 o
   1   3   6     1368.65     1355.96     25.74 o
   2   3   6        4.03       15.83      4.70 o
   3   3   6      527.13      475.26      8.47 o
   4   3   6      137.70      105.38     13.07 o
   5   3   6       57.20       72.20     13.65 o
   6   3   6      132.97      190.25     18.83 o
  -6   4   6      592.94      584.95     14.20 o
  -5   4   6      661.44      644.03     14.81 o
  -4   4   6     4773.87     4858.25     45.16 o
  -3   4   6      558.15      549.85     11.47 o
  -2   4   6       57.19       72.88      3.65 o
  -1   4   6       11.51       17.97      2.56 o
   0   4   6       21.95       51.38      2.86 o
   1   4   6     5768.71     5792.00     54.43 o
   2   4   6     1406.72     1411.60     21.52 o
   3   4   6      286.87      293.35      8.05 o
   4   4   6     1084.73      957.29     16.43 o
   5   4   6        4.67       16.81      9.48 o
   6   4   6      401.32      507.93     26.47 o
  -6   5   6        6.29        7.23      8.13 o
  -5   5   6      127.01      126.63      7.36 o
  -4   5   6      447.93      464.85     11.56 o
  -3   5   6        0.84        4.28      3.35 o
  -2   5   6      179.43      220.22      5.94 o
  -1   5   6       23.14       29.88      2.89 o
   0   5   6        1.15        4.83      2.15 o
   1   5   6        0.55        3.94      2.34 o
   2   5   6       55.94       70.14      4.04 o
   3   5   6      342.31      311.30      9.05 o
   4   5   6      328.18      292.10     14.08 o
   5   5   6       12.71       28.03      9.86 o
   6   5   6       85.50      126.60     23.93 o
  -6   6   6      464.56      475.64     17.70 o
  -5   6   6      707.08      731.61     14.61 o
  -4   6   6      627.50      637.12     13.42 o
  -3   6   6        6.72        4.70      3.49 o
  -2   6   6       38.49       13.59      2.83 o
  -1   6   6     3026.94     3036.90     23.29 o
   0   6   6     2766.39     2593.59     19.20 o
   1   6   6     1530.84     1529.43     15.24 o
   2   6   6      165.56      152.70      6.32 o
   3   6   6       24.34       19.99      6.11 o
   4   6   6      167.77      177.34      9.34 o
   5   6   6      317.89      360.90     22.06 o
   6   6   6      339.44      400.66     24.83 o
  -7   7   6       51.63       54.14      7.10 o
  -6   7   6       13.19       15.50      9.03 o
  -5   7   6       14.50       14.10      5.70 o
  -4   7   6     1095.56     1065.30     16.63 o
  -3   7   6        1.48        4.93      3.69 o
  -2   7   6      920.35     1008.96     12.09 o
  -1   7   6      469.60      503.60      7.27 o
   0   7   6       45.15       44.76      3.17 o
   1   7   6       13.42       25.73      3.02 o
   2   7   6       88.10       89.21      5.81 o
   3   7   6      197.32      181.33     15.63 o
   4   7   6      570.25      528.56     15.10 o
   5   7   6        8.40       12.37     12.75 o
   6   7   6       26.83       47.18     32.04 o
  -6   8   6      557.24      587.14     16.29 o
  -5   8   6     2086.23     2010.26     25.64 o
  -4   8   6      374.77      390.87     10.38 o
  -3   8   6      393.28      386.17     10.82 o
  -2   8   6      284.08      275.18      9.09 o
  -1   8   6     1416.31     1350.13     12.64 o
   0   8   6     1735.49     1741.10     14.64 o
   1   8   6      299.73      286.76      6.80 o
   2   8   6     2070.88     2000.64     25.35 o
   3   8   6     3013.77     2968.05     41.91 o
   4   8   6      236.74      239.77     11.56 o
   5   8   6       69.85       75.06     15.49 o
   6   8   6      391.55      385.20     36.28 o
  -6   9   6      121.66      108.14      8.90 o
  -5   9   6       33.93       26.64      6.31 o
  -4   9   6       19.23       19.33      4.85 o
  -3   9   6        0.00        0.75      4.37 o
  -2   9   6     2293.84     2293.13     21.77 o
  -1   9   6       61.48       60.20      3.12 o
   0   9   6        1.30        5.25      2.19 o
   1   9   6      737.11      784.43     12.08 o
   2   9   6      115.26      114.69      7.06 o
   3   9   6       75.70       73.09      5.65 o
   4   9   6        0.17       -5.50      7.25 o
   5   9   6      167.69      173.37     19.08 o
   6   9   6      156.97      145.13     28.56 o
  -6  10   6      476.05      460.94     22.22 o
  -5  10   6      575.72      560.78     14.30 o
  -4  10   6      301.74      286.15      9.71 o
  -3  10   6      184.60      199.26      8.76 o
  -2  10   6      632.83      654.65     11.96 o
  -1  10   6     2602.37     2492.77     20.97 o
   0  10   6     3403.71     3403.63     28.43 o
   1  10   6     2211.67     2185.81     25.49 o
   2  10   6     2028.48     1998.50     29.39 o
   3  10   6     1111.24     1086.69     18.12 o
   4  10   6       17.01       12.78     15.82 o
   5  10   6      699.39      633.00     39.37 o
   6  10   6      458.20      331.94     35.51 o
  -6  11   6      216.07      222.96     10.44 o
  -5  11   6       24.51       15.04      6.34 o
  -4  11   6      517.78      473.73     13.20 o
  -3  11   6      196.15      223.23      9.42 o
  -2  11   6      243.82      253.51      9.31 o
  -1  11   6        6.82        3.84      2.77 o
   0  11   6       70.72       90.45      5.45 o
   1  11   6       39.98       37.77      5.49 o
   2  11   6      214.02      204.48      9.45 o
   3  11   6        0.29        1.99      5.13 o
   4  11   6       25.02       15.44     18.91 o
   5  11   6        1.53        3.09     17.75 o
  -6  12   6      415.79      428.21     25.06 o
  -5  12   6      285.53      313.04     12.34 o
  -4  12   6      877.79      819.80     16.79 o
  -3  12   6     3093.16     3079.22     34.58 o
  -2  12   6        5.42        3.23      4.38 o
  -1  12   6       46.36       28.72      3.94 o
   0  12   6     2953.71     2948.30     31.83 o
   1  12   6     2824.19     2780.46     33.93 o
   2  12   6      585.64      538.14     14.05 o
   3  12   6     1028.39     1017.94     18.94 o
   4  12   6      333.76      310.63     23.93 o
   5  12   6      479.28      367.45     34.74 o
  -6  13   6      221.92      216.03     12.75 o
  -5  13   6       12.68       11.90      6.77 o
  -4  13   6      234.78      228.39     11.34 o
  -3  13   6      101.01      100.90      7.61 o
  -2  13   6      171.45      163.42      9.65 o
  -1  13   6       50.89       60.08      4.56 o
   0  13   6      255.59      254.73      9.39 o
   1  13   6      131.85      136.26      8.45 o
   2  13   6      776.72      740.89     16.29 o
   3  13   6       91.70       74.00     10.35 o
   4  13   6      236.58      249.93     14.78 o
   5  13   6       36.58       35.51     20.07 o
  -5  14   6      475.97      485.06     14.78 o
  -4  14   6      581.51      615.68     21.84 o
  -3  14   6      746.12      723.17     18.28 o
  -2  14   6       24.70       29.47      7.91 o
  -1  14   6      281.99      298.74     12.89 o
   0  14   6      384.05      379.44     11.15 o
   1  14   6     2840.46     2805.82     35.27 o
   2  14   6      517.81      477.03     13.82 o
   3  14   6        6.99        5.05     10.10 o
   4  14   6       34.35       50.06     15.05 o
   5  14   6      213.93      237.76     30.88 o
  -5  15   6       30.82       28.99      7.69 o
  -4  15   6       15.27       24.85      7.62 o
  -3  15   6      158.02      157.09     10.24 o
  -2  15   6      715.59      696.52     17.49 o
  -1  15   6      186.01      174.96     10.06 o
   0  15   6     1208.35     1159.48     18.85 o
   1  15   6      199.72      193.76      9.97 o
   2  15   6      195.83      189.05     10.40 o
   3  15   6      358.83      346.43     15.34 o
   4  15   6       10.73       15.71      7.66 o
   5  15   6      105.01      132.78     26.25 o
  -5  16   6      348.06      343.24     16.20 o
  -4  16   6       49.39       67.91      9.04 o
  -3  16   6      429.58      463.77     15.70 o
  -2  16   6      498.96      451.99     17.34 o
  -1  16   6      521.70      523.13     23.74 o
   0  16   6      182.21      166.65      8.65 o
   1  16   6      623.40      594.77     17.83 o
   2  16   6        4.07        4.63     10.14 o
   3  16   6      434.86      406.88     42.38 o
   4  16   6       20.29       28.56      8.98 o
  -5  17   6       39.92       45.43     12.97 o
  -4  17   6       43.05       55.12     11.70 o
  -3  17   6      322.38      332.14     14.43 o
  -2  17   6       44.65       38.70      8.50 o
  -1  17   6        8.56       23.10     12.74 o
   0  17   6       23.30       24.68      5.95 o
   1  17   6        0.07       -0.45      5.62 o
   2  17   6      159.24      177.82     12.24 o
   3  17   6        5.67       -3.23     15.32 o
   4  17   6       29.64       29.77      9.52 o
  -4  18   6      221.80      240.38     17.83 o
  -3  18   6       97.74      117.05     11.80 o
  -2  18   6      244.68      288.79     15.55 o
  -1  18   6     2037.05     2014.92     48.03 o
   0  18   6       91.18       85.94      8.10 o
   1  18   6     1279.86     1220.68     23.03 o
   2  18   6       36.87       46.12      8.94 o
   3  18   6      130.27      131.32     17.08 o
   4  18   6      221.38      209.42     15.89 o
  -4  19   6       51.73       90.64     16.98 o
  -3  19   6       11.09       31.66     10.19 o
  -2  19   6      461.60      462.76     23.39 o
  -1  19   6      297.84      250.97     19.65 o
   0  19   6        9.43        9.44      6.68 o
   1  19   6        0.68        0.55      6.28 o
   2  19   6        0.33        8.38      7.81 o
   3  19   6       15.32       18.06     10.28 o
  -4  20   6      124.20      109.12     16.11 o
  -3  20   6      254.14      248.17     16.13 o
  -2  20   6      218.62      228.74     20.17 o
  -1  20   6      804.80      746.87     30.02 o
   0  20   6      796.88      807.25     27.99 o
   1  20   6      258.46      264.66     15.49 o
   2  20   6      491.03      448.43     19.08 o
   3  20   6      190.37      203.91     16.83 o
  -3  21   6        5.27        8.39     12.24 o
  -2  21   6      421.38      453.52     26.18 o
  -1  21   6       10.70       30.39     11.97 o
   0  21   6      167.45      145.60     15.02 o
   1  21   6       66.70       66.82     10.44 o
   2  21   6      246.91      241.09     17.52 o
  -2  22   6      136.41       91.09     24.70 o
  -1  22   6      226.22      207.65     29.33 o
   0  22   6      729.27      662.33     43.23 o
   1  22   6      533.41      501.34     20.53 o
   2  22   6      803.06      835.92     30.04 o
  -1  23   6       15.48       -3.86     18.53 o
   0  23   6        5.74       -1.54     17.75 o
   1  23   6       46.67       69.89     13.53 o
  -7   1   7      268.06      250.11     16.21 o
  -6   1   7      485.56      503.11     14.13 o
  -5   1   7       10.35        9.94      5.83 o
  -4   1   7      898.79      871.09     17.11 o
  -3   1   7     1054.15     1124.82     14.60 o
  -2   1   7      106.05       91.57      5.39 o
  -1   1   7      919.83      839.45     10.39 o
   0   1   7     3698.85     3603.10     38.69 o
   1   1   7     1991.55     1931.25     29.01 o
   2   1   7     2340.07     2268.06     40.33 o
   3   1   7       85.17       91.03      5.92 o
   4   1   7      584.50      599.16     24.00 o
   5   1   7     1086.87     1082.27     33.57 o
   6   1   7     1528.62     1717.97     45.03 o
  -7   2   7       60.74       49.29     12.74 o
  -6   2   7      177.66      159.72      9.38 o
  -5   2   7       11.59        8.80      5.75 o
  -4   2   7       40.17       35.30      5.24 o
  -3   2   7      185.30      182.58      6.69 o
  -2   2   7     1204.77     1298.45     16.23 o
  -1   2   7      266.93      261.38      7.32 o
   0   2   7        4.61        4.61      2.63 o
   1   2   7        0.20        4.78      3.36 o
   2   2   7      361.28      398.16     16.16 o
   3   2   7       74.45       78.25     23.16 o
   4   2   7        3.75       -1.01      5.88 o
   5   2   7       53.15       70.35     21.23 o
   6   2   7       12.35       47.09     16.98 o
  -6   3   7       98.62       90.48      8.25 o
  -5   3   7      738.44      776.86     16.97 o
  -4   3   7      931.32      947.25     15.92 o
  -3   3   7      347.26      340.33     10.25 o
  -2   3   7     1895.59     1787.13     19.30 o
  -1   3   7     3241.64     3244.15     26.60 o
   0   3   7     2173.65     2060.49     18.55 o
   1   3   7      285.44      264.19      9.92 o
   2   3   7       10.39       15.93      5.34 o
   3   3   7     2905.63     2691.56     37.48 o
   4   3   7      109.95      125.62      7.88 o
   5   3   7      749.27      765.13     44.77 o
   6   3   7      447.30      541.69     39.37 o
  -7   4   7       49.51       42.83     14.28 o
  -6   4   7       42.57       27.80      7.27 o
  -5   4   7       69.20       62.42      9.92 o
  -4   4   7       11.76        9.25      4.93 o
  -3   4   7        0.63        3.84      4.23 o
  -2   4   7      545.59      531.60     12.08 o
  -1   4   7       53.15       53.45      3.61 o
   0   4   7     1284.98     1366.86     14.22 o
   1   4   7        0.00        3.06      3.37 o
   2   4   7      210.74      223.17     10.47 o
   3   4   7      205.76      231.84     13.04 o
   4   4   7       87.80      108.12     10.91 o
   5   4   7        0.17        6.21     12.52 o
   6   4   7        2.64       13.36     14.07 o
  -7   5   7        2.51       -4.25      6.55 o
  -6   5   7     1560.81     1583.40     24.83 o
  -5   5   7     1165.32     1191.41     21.28 o
  -4   5   7      561.09      568.08     13.09 o
  -3   5   7      482.63      470.71     15.07 o
  -2   5   7      886.20      918.97     11.97 o
  -1   5   7     1897.82     1927.37     17.14 o
   0   5   7     3064.41     3060.40     26.22 o
   1   5   7      477.33      437.50      9.89 o
   2   5   7      462.37      466.95     14.06 o
   3   5   7      684.99      661.66     14.92 o
   4   5   7      337.65      342.46     11.45 o
   5   5   7      250.73      300.00     21.01 o
   6   5   7        7.34       72.56     22.39 o
  -6   6   7       56.27       50.32      7.87 o
  -5   6   7      708.38      714.42     15.22 o
  -4   6   7      371.47      346.35     11.23 o
  -3   6   7       22.91       19.77      4.30 o
  -2   6   7      218.03      227.09      6.47 o
  -1   6   7        0.03       -0.43      2.52 o
   0   6   7      222.88      206.80      5.55 o
   1   6   7      564.58      554.79      8.60 o
   2   6   7       42.96       48.65      6.30 o
   3   6   7      307.12      298.10     11.08 o
   4   6   7      209.35      208.47     13.90 o
   5   6   7       15.32       46.58     11.18 o
   6   6   7        0.44       40.14     21.61 o
  -6   7   7      663.73      659.49     16.73 o
  -5   7   7     1041.05     1010.78     18.08 o
  -4   7   7       11.05       16.73      5.33 o
  -3   7   7      349.55      335.84      9.83 o
  -2   7   7     1080.12     1024.36     14.38 o
  -1   7   7     2569.29     2686.54     23.49 o
   0   7   7     1923.27     1922.08     17.36 o
   1   7   7     2939.43     2915.71     27.96 o
   2   7   7       33.22       36.77      6.95 o
   3   7   7       74.74       82.66      8.49 o
   4   7   7     1299.02     1315.84     36.84 o
   5   7   7      599.38      654.65     23.42 o
   6   7   7      149.31      162.11     27.02 o
  -6   8   7        2.62       -5.05      7.02 o
  -5   8   7        2.86       -3.94      5.78 o
  -4   8   7      109.37       96.03      6.52 o
  -3   8   7       86.93       98.31      6.23 o
  -2   8   7      153.87      122.34      5.51 o
  -1   8   7        3.36        5.11      2.52 o
   0   8   7       57.74       59.97      3.96 o
   1   8   7      536.43      494.01     11.37 o
   2   8   7       87.29       88.28      6.70 o
   3   8   7     1328.68     1314.63     25.61 o
   4   8   7       13.65        8.36     12.61 o
   5   8   7       14.78        8.14     14.27 o
   6   8   7       90.61       94.63     18.53 o
  -6   9   7      408.58      420.49     21.84 o
  -5   9   7      650.20      654.10     15.59 o
  -4   9   7      227.57      236.78     12.14 o
  -3   9   7       19.31       20.62      5.15 o
  -2   9   7       35.47       37.86      4.13 o
  -1   9   7     1872.69     1851.58     17.30 o
   0   9   7     2471.71     2479.18     25.15 o
   1   9   7     4010.57     3770.37     37.92 o
   2   9   7     1502.64     1529.28     22.70 o
   3   9   7       15.92       19.86      7.58 o
   4   9   7      222.20      210.68     19.33 o
   5   9   7      539.29      552.61     29.72 o
  -6  10   7        5.47        2.69      7.92 o
  -5  10   7       26.28       23.46      6.63 o
  -4  10   7      239.16      214.84     11.51 o
  -3  10   7        0.75        0.44      4.84 o
  -2  10   7      357.79      331.33     10.66 o
  -1  10   7        0.11       -0.25      2.79 o
   0  10   7      247.98      252.09      9.17 o
   1  10   7       17.23       22.61      4.71 o
   2  10   7      267.00      288.20     10.49 o
   3  10   7       31.50       38.16      8.23 o
   4  10   7       43.70       51.95     15.21 o
   5  10   7       27.95       62.53     22.39 o
  -6  11   7       31.62       20.93      9.64 o
  -5  11   7      271.81      272.20     14.64 o
  -4  11   7      289.88      286.97     10.21 o
  -3  11   7      319.87      274.14     10.63 o
  -2  11   7     4213.12     4102.37     41.75 o
  -1  11   7      264.29      255.55      7.16 o
   0  11   7     1720.95     1695.37     22.35 o
   1  11   7     1889.15     1796.94     23.48 o
   2  11   7      211.84      183.38     10.25 o
   3  11   7      312.92      320.83     24.29 o
   4  11   7      899.90      928.83     34.40 o
   5  11   7      506.97      504.86     38.60 o
  -6  12   7       50.95       38.90      9.71 o
  -5  12   7      366.59      375.61     20.10 o
  -4  12   7        4.56       11.53      6.11 o
  -3  12   7      266.89      282.01     10.91 o
  -2  12   7      154.68      126.77      7.64 o
  -1  12   7      428.12      406.65      9.40 o
   0  12   7     1022.02     1017.97     17.00 o
   1  12   7      162.49      154.54      8.17 o
   2  12   7       38.69       36.76      6.49 o
   3  12   7       11.49       15.94      9.58 o
   4  12   7       34.63       19.16     23.16 o
   5  12   7        0.63        2.32     18.53 o
  -5  13   7      607.64      610.46     16.48 o
  -4  13   7      159.43      142.77     10.44 o
  -3  13   7      812.47      787.07     18.58 o
  -2  13   7      110.82      129.84      7.74 o
  -1  13   7      889.16      821.20     15.63 o
   0  13   7     1002.05      941.41     16.81 o
   1  13   7      254.74      246.59     15.04 o
   2  13   7     1266.60     1207.12     21.55 o
   3  13   7      624.05      606.76     18.28 o
   4  13   7      256.74      254.47     50.56 o
   5  13   7      102.30      122.74     26.25 o
  -5  14   7        0.02        4.20      7.44 o
  -4  14   7      317.99      297.60     14.05 o
  -3  14   7        6.36        7.34      6.44 o
  -2  14   7      226.14      196.71     10.79 o
  -1  14   7        2.84        1.19      5.55 o
   0  14   7      115.57      107.24      7.37 o
   1  14   7      194.36      173.79      9.71 o
   2  14   7        0.05        0.21      5.47 o
   3  14   7      256.86      242.98     13.95 o
   4  14   7        2.18      -11.14     21.23 o
   5  14   7        0.19       27.02     21.61 o
  -5  15   7      465.25      428.46     21.39 o
  -4  15   7      269.15      264.87     13.58 o
  -3  15   7     1039.18     1020.45     21.92 o
  -2  15   7      276.79      288.49     15.33 o
  -1  15   7     1346.56     1254.72     26.80 o
   0  15   7      544.17      540.03     14.47 o
   1  15   7       89.30      111.65      9.05 o
   2  15   7      437.07      430.00     17.04 o
   3  15   7      120.01       96.96     10.62 o
   4  15   7      210.59      187.36     13.05 o
  -5  16   7       22.55       39.79      9.19 o
  -4  16   7      152.95      142.47     11.24 o
  -3  16   7      339.43      315.36     16.78 o
  -2  16   7       53.90       70.89      9.63 o
  -1  16   7       55.93       59.89     12.20 o
   0  16   7       23.81       27.43      5.74 o
   1  16   7        6.44        4.58      5.92 o
   2  16   7      316.49      286.79     25.93 o
   3  16   7      120.64      102.95     10.71 o
   4  16   7        1.50       10.29      8.29 o
  -4  17   7      514.31      598.30     27.48 o
  -3  17   7      577.73      528.11     20.32 o
  -2  17   7       73.46       70.76      9.83 o
  -1  17   7      244.83      261.93     19.92 o
   0  17   7     1215.19     1156.49     22.63 o
   1  17   7      717.89      716.16     23.51 o
   2  17   7       83.27       70.25     13.83 o
   3  17   7       57.34       74.22     16.40 o
   4  17   7       17.93       15.97      9.59 o
  -4  18   7       94.23      116.91     15.38 o
  -3  18   7       21.35       11.29      9.07 o
  -2  18   7       46.40       23.83     19.30 o
  -1  18   7        1.04        7.68     10.38 o
   0  18   7       68.94       70.43      9.34 o
   1  18   7      205.18      175.31     13.93 o
   2  18   7       48.44       52.92      9.72 o
   3  18   7       19.71        1.67     18.41 o
  -4  19   7      170.70      163.29     17.40 o
  -3  19   7       79.55       72.66     13.08 o
  -2  19   7      236.63      237.83     20.20 o
  -1  19   7      534.29      533.69     26.44 o
   0  19   7      324.11      304.79     15.99 o
   1  19   7      766.77      754.24     30.58 o
   2  19   7        6.53        3.90      8.41 o
   3  19   7      265.04      279.44     18.84 o
  -3  20   7       19.39       11.15     12.06 o
  -2  20   7       31.85       48.43     14.67 o
  -1  20   7        6.37       10.52     11.97 o
   0  20   7       52.62       32.62      8.94 o
   1  20   7       61.76       55.75     10.88 o
   2  20   7       86.61       92.94     16.08 o
  -3  21   7       28.83       32.94     12.96 o
  -2  21   7      127.32       88.77     24.70 o
  -1  21   7      901.04      866.10     40.53 o
   0  21   7      619.07      635.26     28.56 o
   1  21   7        9.33        5.00      8.47 o
   2  21   7      211.13      214.99     15.33 o
  -2  22   7       27.61       41.69     22.39 o
  -1  22   7      118.41       84.14     24.70 o
   0  22   7       44.82       52.49     22.39 o
   1  22   7       69.99       39.85     28.18 o
  -6   0   8      474.34      488.23     33.19 o
  -5   0   8     2740.92     2964.69     78.35 o
  -4   0   8        9.77        5.59     15.44 o
  -3   0   8       50.16       60.67      7.49 o
  -2   0   8      217.80      233.67     11.12 o
  -1   0   8       40.89       27.51      5.68 o
   0   0   8     2407.40     2341.16     27.62 o
   1   0   8      370.05      392.92     26.25 o
   2   0   8     3094.43     2886.32     74.88 o
   3   0   8      520.00      443.10     30.11 o
   4   0   8       18.44       30.21     12.35 o
   5   0   8      690.21      823.67     43.23 o
   6   0   8       28.03       52.49     23.16 o
  -6   1   8        0.36       -2.67      6.81 o
  -5   1   8       93.10       94.61     10.47 o
  -4   1   8      188.84      191.76      9.82 o
  -3   1   8        5.23        8.26      4.29 o
  -2   1   8      260.56      284.33     10.18 o
  -1   1   8      447.99      467.62      8.59 o
   0   1   8      558.94      604.47      8.93 o
   1   1   8       62.84       61.71      6.56 o
   2   1   8      703.57      658.97     33.58 o
   3   1   8       65.16       63.34     11.97 o
   4   1   8        2.51        3.55      6.99 o
   5   1   8       21.23       54.14     14.16 o
   6   1   8        3.30       74.11     23.93 o
  -6   2   8       60.85       64.51     15.60 o
  -5   2   8      486.48      483.29     14.87 o
  -4   2   8       10.78       11.13      5.88 o
  -3   2   8     1306.18     1326.17     22.15 o
  -2   2   8     2879.15     2842.79     27.56 o
  -1   2   8     2401.18     2338.59     21.73 o
   0   2   8        5.34        6.96      3.05 o
   1   2   8      887.64      835.47     24.80 o
   2   2   8        6.76       -0.49      8.90 o
   3   2   8      847.17      862.06     27.56 o
   4   2   8     1553.40     1578.94     26.51 o
   5   2   8      917.05      994.29     33.57 o
   6   2   8      130.22      145.52     19.65 o
  -6   3   8       26.90       11.41     13.48 o
  -5   3   8      509.21      514.90     15.66 o
  -4   3   8      176.33      181.64      8.46 o
  -3   3   8      101.62      116.44      7.31 o
  -2   3   8       62.53       49.25      4.97 o
  -1   3   8        4.38       10.66      3.34 o
   0   3   8      136.12      157.67      6.00 o
   1   3   8       97.07      103.63      8.29 o
   2   3   8      158.43      155.79     16.21 o
   3   3   8     1831.05     1705.18     28.44 o
   4   3   8       82.39       61.30      7.60 o
   5   3   8        0.04       33.15     13.91 o
   6   3   8       84.71      115.73     21.23 o
  -6   4   8      480.91      496.17     15.59 o
  -5   4   8      394.02      414.05     14.69 o
  -4   4   8      832.81      841.43     16.10 o
  -3   4   8     1210.80     1197.26     18.33 o
  -2   4   8      367.99      369.88     11.15 o
  -1   4   8     2348.21     2469.46     33.68 o
   0   4   8     1355.71     1281.95     17.33 o
   1   4   8     3300.18     3027.32     54.21 o
   2   4   8      991.42      982.17     49.79 o
   3   4   8     1091.37     1115.03     22.45 o
   4   4   8      159.85      144.47     16.04 o
   5   4   8      505.03      520.66     26.44 o
   6   4   8      330.87      401.01     27.28 o
  -6   5   8        9.63        9.89      8.84 o
  -5   5   8       47.49       39.80      7.53 o
  -4   5   8      116.49      110.13      7.49 o
  -3   5   8        6.20       15.65      6.54 o
  -2   5   8        1.48       -0.47      3.96 o
  -1   5   8       55.05       58.59      4.17 o
   0   5   8      236.75      238.91     10.00 o
   1   5   8      240.33      221.00     11.70 o
   2   5   8        0.01       -3.72      6.39 o
   3   5   8       13.13        5.65      6.23 o
   4   5   8       77.66       70.73     14.27 o
   5   5   8       78.01      106.67     19.30 o
   6   5   8       99.28      216.92     30.88 o
  -6   6   8      386.21      382.84     24.05 o
  -5   6   8       60.24       63.00      8.25 o
  -4   6   8      509.09      549.38     13.79 o
  -3   6   8      975.35     1000.39     17.07 o
  -2   6   8     3606.75     3577.26     28.16 o
  -1   6   8     4714.81     4602.54     36.35 o
   0   6   8     1630.41     1563.22     23.62 o
   1   6   8     1012.78      961.42     21.99 o
   2   6   8        5.18        7.06      6.28 o
   3   6   8      129.87      174.11     16.28 o
   4   6   8     2542.04     2339.21     51.02 o
   5   6   8      430.16      512.38     54.81 o
  -6   7   8        6.53       -1.25      7.65 o
  -5   7   8      261.86      271.45     12.46 o
  -4   7   8       33.18       20.39      5.95 o
  -3   7   8       48.58       40.23      5.29 o
  -2   7   8        1.58       -2.02      3.60 o
  -1   7   8        1.03        1.55      3.20 o
   0   7   8       56.52       68.20      6.46 o
   1   7   8      567.69      570.12     14.56 o
   2   7   8      656.47      638.09     16.03 o
   3   7   8       74.77       63.79      7.61 o
   4   7   8       55.14       63.71     13.20 o
   5   7   8       11.90       37.03     15.17 o
  -6   8   8      294.41      322.12     18.43 o
  -5   8   8      514.64      529.29     14.56 o
  -4   8   8      325.57      343.16     15.09 o
  -3   8   8      173.40      176.73      8.02 o
  -2   8   8       65.41       41.04      4.87 o
  -1   8   8     2789.63     2769.55     23.38 o
   0   8   8     4374.89     4204.05     41.44 o
   1   8   8      335.50      304.18      9.21 o
   2   8   8       18.70       25.11      6.56 o
   3   8   8     1233.28     1228.08     22.73 o
   4   8   8      251.32      244.07     16.56 o
   5   8   8      271.87      316.81     19.83 o
  -6   9   8       13.45       13.94      9.78 o
  -5   9   8        4.19       -7.23      7.61 o
  -4   9   8        4.49        3.53      5.18 o
  -3   9   8        0.00       -4.21      4.42 o
  -2   9   8       21.81       32.45      5.54 o
  -1   9   8        0.02       -2.26      3.32 o
   0   9   8       80.89       84.63      6.82 o
   1   9   8      951.03      911.95     14.61 o
   2   9   8      283.68      278.62     14.02 o
   3   9   8      388.54      347.09     15.11 o
   4   9   8       22.54       32.74     14.42 o
   5   9   8       48.08       38.60     13.38 o
  -6  10   8      310.71      340.16     18.13 o
  -5  10   8        7.57       -1.25      6.79 o
  -4  10   8       58.13       50.03      6.52 o
  -3  10   8       88.29       98.92      7.56 o
  -2  10   8     1130.51     1161.36     18.67 o
  -1  10   8      709.54      673.21     16.98 o
   0  10   8     3292.40     3308.14     32.26 o
   1  10   8       79.27       85.03      6.50 o
   2  10   8       23.57       24.89      6.46 o
   3  10   8      172.32      169.53     18.36 o
   4  10   8      463.02      508.19     28.89 o
   5  10   8      627.73      598.04     24.95 o
  -6  11   8        2.17        0.44     10.00 o
  -5  11   8       54.20       22.41      7.40 o
  -4  11   8        8.91        2.56      5.54 o
  -3  11   8      761.36      748.16     17.84 o
  -2  11   8       86.44       91.96      8.12 o
  -1  11   8      761.12      714.38     16.17 o
   0  11   8       81.19       90.91      6.17 o
   1  11   8      349.53      341.10     10.98 o
   2  11   8      112.23      114.82      8.20 o
   3  11   8        1.71      -12.02     12.02 o
   4  11   8       58.96       52.36     16.98 o
   5  11   8        7.57       13.90     21.61 o
  -5  12   8       11.28        0.93      7.31 o
  -4  12   8      270.79      297.20     15.36 o
  -3  12   8      163.19      163.17     10.54 o
  -2  12   8     1407.83     1348.10     23.74 o
  -1  12   8      429.54      406.18     13.70 o
   0  12   8      311.53      314.64     11.07 o
   1  12   8       64.23       88.57      6.82 o
   2  12   8     2346.56     2245.61     32.20 o
   3  12   8       28.13       13.76     19.68 o
   4  12   8      127.54      130.86     30.49 o
   5  12   8      685.81      654.61     44.77 o
  -5  13   8       32.49       22.98      7.70 o
  -4  13   8      101.69       99.28      8.80 o
  -3  13   8      454.33      432.72     15.08 o
  -2  13   8        5.67        6.57      7.73 o
  -1  13   8      173.15      175.57     11.51 o
   0  13   8      215.32      236.99      9.96 o
   1  13   8       49.45       53.21      6.81 o
   2  13   8      252.84      246.76     11.69 o
   3  13   8       85.16       72.32     12.98 o
   4  13   8      131.02      139.91     20.59 o
  -5  14   8      150.06      153.40     11.43 o
  -4  14   8      109.12       94.47     10.06 o
  -3  14   8      670.30      710.98     27.65 o
  -2  14   8     1549.69     1460.07     30.20 o
  -1  14   8      890.73      852.28     22.38 o
   0  14   8      573.74      574.51     14.07 o
   1  14   8      524.30      499.46     14.85 o
   2  14   8      509.04      547.70     18.61 o
   3  14   8      209.45      190.90     16.98 o
   4  14   8      180.41      142.46     33.97 o
  -5  15   8        0.11       -4.10      8.08 o
  -4  15   8       61.50       49.52     10.97 o
  -3  15   8      133.02       91.71     11.11 o
  -2  15   8       27.42       12.96      7.77 o
  -1  15   8      127.80      126.48     10.85 o
   0  15   8       11.18        9.45      5.27 o
   1  15   8        9.30        1.96      6.04 o
   2  15   8       28.24       29.94     11.50 o
   3  15   8       59.02       49.96     13.05 o
   4  15   8        2.09       -2.04     16.27 o
  -4  16   8     1214.04     1211.14     36.40 o
  -3  16   8        6.92        2.55      8.57 o
  -2  16   8      871.62      816.44     31.26 o
  -1  16   8      897.23      923.71     57.12 o
   0  16   8      467.92      444.59     13.48 o
   1  16   8      422.14      431.13     15.25 o
   2  16   8      670.34      643.30     20.78 o
   3  16   8      367.19      347.87     30.27 o
   4  16   8      964.29      978.06     53.26 o
  -4  17   8        1.36       17.37     11.68 o
  -3  17   8      595.23      591.37     21.53 o
  -2  17   8       85.42       86.41     19.30 o
  -1  17   8      200.89      191.12     18.01 o
   0  17   8        1.06        7.49      7.22 o
   1  17   8       86.03       84.63     10.48 o
   2  17   8      336.89      327.96     19.26 o
   3  17   8       62.76       62.43     13.26 o
  -4  18   8       45.31       26.90     22.39 o
  -3  18   8       11.81       17.79     10.93 o
  -2  18   8      414.18      423.24     24.83 o
  -1  18   8      467.47      478.97     27.02 o
   0  18   8      671.88      631.02     21.23 o
   1  18   8      444.83      458.07     22.63 o
   2  18   8       44.38       48.21     16.46 o
   3  18   8      168.00      193.83     25.31 o
  -3  19   8      190.75      166.34     17.06 o
  -2  19   8       23.57       39.99     16.21 o
  -1  19   8      100.39      102.62     15.49 o
   0  19   8       74.51       83.68     12.30 o
   1  19   8      519.69      497.65     32.51 o
   2  19   8      283.60      269.48     25.46 o
  -3  20   8      305.19      317.63     21.88 o
  -2  20   8       24.44       34.74     21.61 o
  -1  20   8      212.85      194.53     29.33 o
   0  20   8      198.03      194.20     17.40 o
   1  20   8      144.09      125.03     16.92 o
   2  20   8       43.48       54.32     10.96 o
  -2  21   8       14.36       11.58     20.07 o
  -1  21   8        5.23      -13.12     19.30 o
   0  21   8       81.05       61.06     18.91 o
   1  21   8       41.15       45.16     14.28 o
  -6   1   9      693.52      710.57     38.33 o
  -5   1   9       68.94       83.49     11.70 o
  -4   1   9      299.45      304.04     16.24 o
  -3   1   9      457.63      455.42     12.88 o
  -2   1   9     1607.62     1661.77     20.53 o
  -1   1   9      443.30      410.85     11.84 o
   0   1   9       86.11       82.40      6.68 o
   1   1   9      204.17      197.36     13.95 o
   2   1   9     3054.08     2970.32     55.68 o
   3   1   9       74.08      118.72     14.19 o
   4   1   9      388.19      412.50     23.45 o
   5   1   9        8.71       26.25     14.74 o
  -6   2   9      204.92      170.62     11.16 o
  -5   2   9      306.91      289.20     14.37 o
  -4   2   9        1.18       -1.57      6.20 o
  -3   2   9      300.31      325.48     11.57 o
  -2   2   9       41.52       32.27      5.95 o
  -1   2   9        0.88       -3.96      3.96 o
   0   2   9      222.19      218.59      9.76 o
   1   2   9       28.56       35.48      6.73 o
   2   2   9      106.38      111.73     13.61 o
   3   2   9      726.35      690.99     26.68 o
   4   2   9        0.45       21.12     12.75 o
   5   2   9       38.12       66.86     16.10 o
  -6   3   9      245.74      212.22     15.58 o
  -5   3   9       60.61       64.13      8.58 o
  -4   3   9      305.73      326.49     13.78 o
  -3   3   9      771.21      800.19     15.75 o
  -2   3   9     1647.65     1634.96     30.85 o
  -1   3   9     1169.23     1138.06     16.12 o
   0   3   9     1653.35     1575.95     26.81 o
   1   3   9      413.33      395.49     15.10 o
   2   3   9      159.42      158.72     15.25 o
   3   3   9     1543.14     1617.57     28.90 o
   4   3   9      952.39      936.11     32.19 o
   5   3   9      830.87      907.46     34.11 o
  -6   4   9        1.75      -11.51     11.51 o
  -5   4   9       53.10       31.28      7.93 o
  -4   4   9        4.00       -5.53      5.53 o
  -3   4   9      651.49      658.20     14.95 o
  -2   4   9      444.67      428.30     11.81 o
  -1   4   9        0.05        0.52      4.29 o
   0   4   9      702.64      687.73     19.50 o
   1   4   9        7.37        9.51      6.55 o
   2   4   9        0.02        7.44     10.38 o
   3   4   9        0.10       11.95      6.83 o
   4   4   9      126.60      138.41     17.37 o
   5   4   9      133.25      186.91     28.18 o
  -6   5   9       54.31       56.17      9.77 o
  -5   5   9      316.74      327.28     16.04 o
  -4   5   9      534.06      550.64     14.23 o
  -3   5   9       53.22       58.51      6.61 o
  -2   5   9     1840.46     1850.14     21.82 o
  -1   5   9     3023.64     3072.05     29.61 o
   0   5   9     3669.04     3494.48     49.56 o
   1   5   9      357.33      369.03     15.24 o
   2   5   9      123.84      154.86     15.58 o
   3   5   9     1004.05      917.09     21.56 o
   4   5   9     1147.05     1152.16     35.98 o
   5   5   9     1095.83     1167.51     38.71 o
  -6   6   9        0.35       12.81      8.94 o
  -5   6   9      409.81      394.16     17.16 o
  -4   6   9       56.20       51.39      6.97 o
  -3   6   9       47.87       40.50      6.23 o
  -2   6   9        4.83        9.31      5.07 o
  -1   6   9        0.01        8.40      4.45 o
   0   6   9      276.23      304.23     14.69 o
   1   6   9      227.47      259.25     13.62 o
   2   6   9      222.51      199.17     12.30 o
   3   6   9        4.50       14.36     11.56 o
   4   6   9       43.81       54.99     14.65 o
   5   6   9        0.67       33.39     16.13 o
  -6   7   9      183.00      163.46     13.61 o
  -5   7   9      247.69      229.05     12.40 o
  -4   7   9      337.27      334.93     16.20 o
  -3   7   9     2445.66     2467.62     29.74 o
  -2   7   9      337.36      324.09      9.37 o
  -1   7   9     2870.11     2780.77     35.20 o
   0   7   9      201.46      191.64     12.31 o
   1   7   9       44.55       48.25      6.63 o
   2   7   9     1174.60     1190.28     39.83 o
   3   7   9      782.16      762.30     29.45 o
   4   7   9     1391.61     1379.00     40.60 o
   5   7   9      380.28      400.03     36.28 o
  -6   8   9        0.61       -4.74      9.78 o
  -5   8   9       13.87        4.77     10.43 o
  -4   8   9       26.52       17.32      6.44 o
  -3   8   9      319.58      296.24     14.79 o
  -2   8   9      113.64       98.52      6.74 o
  -1   8   9      933.54      950.17     16.68 o
   0   8   9       36.34       36.33      5.44 o
   1   8   9        3.08        9.61      5.68 o
   2   8   9        5.00        4.40      7.48 o
   3   8   9      143.71      115.54     15.85 o
   4   8   9       40.73       46.92     25.09 o
   5   8   9       41.61       60.08     18.34 o
  -6   9   9       89.44      100.00     28.18 o
  -5   9   9      240.66      235.07     15.09 o
  -4   9   9      359.70      376.39     13.51 o
  -3   9   9      460.63      478.79     13.79 o
  -2   9   9     1137.98     1095.22     21.06 o
  -1   9   9      572.98      575.91     13.49 o
   0   9   9      136.03      145.80      7.75 o
   1   9   9      996.81      940.97     17.21 o
   2   9   9       30.25       33.91      7.32 o
   3   9   9      452.42      433.95     20.16 o
   4   9   9      240.54      260.36     25.47 o
   5   9   9       95.54      104.43     20.21 o
  -5  10   9      118.86      107.94      9.54 o
  -4  10   9        0.02       -1.31      5.70 o
  -3  10   9      223.44      200.74      9.87 o
  -2  10   9       22.08        8.93      8.63 o
  -1  10   9      273.19      267.67     15.46 o
   0  10   9       91.03       86.03      6.85 o
   1  10   9       13.83        9.59      5.05 o
   2  10   9       19.06       13.09      6.96 o
   3  10   9       31.94       40.33     10.89 o
   4  10   9        6.24       34.36     12.01 o
   5  10   9        5.85        4.77     16.12 o
  -5  11   9      105.26      121.93      9.94 o
  -4  11   9      376.91      357.45     13.70 o
  -3  11   9      476.57      512.84     16.15 o
  -2  11   9     2304.77     2192.35     37.23 o
  -1  11   9       97.52       94.64      8.91 o
   0  11   9      176.14      183.20      8.98 o
   1  11   9       16.89       18.75      5.29 o
   2  11   9       49.50       39.83      7.69 o
   3  11   9      732.48      734.36     25.04 o
   4  11   9      598.09      637.06     29.43 o
  -5  12   9      147.74      135.33     11.21 o
  -4  12   9       10.50        0.92      8.58 o
  -3  12   9       26.59       30.83     10.54 o
  -2  12   9       82.16       70.84     10.09 o
  -1  12   9       31.41       36.63      7.61 o
   0  12   9       32.86       36.66      5.72 o
   1  12   9        3.17       -0.96      4.41 o
   2  12   9      472.55      458.47     34.37 o
   3  12   9       24.52       38.66     15.99 o
   4  12   9        4.08        1.95     16.42 o
  -5  13   9      216.37      213.57     20.72 o
  -4  13   9        6.31        7.34      8.01 o
  -3  13   9      289.29      285.88     16.05 o
  -2  13   9     1160.75     1162.11     26.92 o
  -1  13   9     1226.41     1155.25     26.35 o
   0  13   9      524.85      522.08     12.53 o
   1  13   9      464.88      458.85     15.02 o
   2  13   9        4.04       10.73      7.56 o
   3  13   9      427.42      381.31     26.69 o
   4  13   9      487.63      443.45     32.81 o
  -5  14   9       82.54      101.88     14.56 o
  -4  14   9       21.81       18.37      9.29 o
  -3  14   9       54.21       40.81     11.62 o
  -2  14   9        4.97       -1.47     10.88 o
  -1  14   9      122.74      112.93     10.74 o
   0  14   9      122.29      121.17      8.69 o
   1  14   9       27.35       19.81      6.68 o
   2  14   9       94.78       88.60     10.57 o
   3  14   9       56.75       70.12     17.96 o
   4  14   9      144.44      132.21     22.26 o
  -4  15   9       88.02       62.63     22.77 o
  -3  15   9     2354.59     2181.24     48.22 o
  -2  15   9      264.26      291.89     44.77 o
  -1  15   9      701.44      705.95     21.56 o
   0  15   9      316.87      329.81     13.30 o
   1  15   9      609.51      622.60     20.56 o
   2  15   9      467.87      468.91     20.28 o
   3  15   9      654.19      626.22     21.19 o
  -4  16   9       46.74       23.75     12.41 o
  -3  16   9       34.79       53.32     10.85 o
  -2  16   9      111.37       98.32     15.55 o
  -1  16   9      122.70      118.76     15.58 o
   0  16   9       21.48       12.74      7.54 o
   1  16   9       25.33       30.36      8.73 o
   2  16   9        0.08        2.40     14.54 o
   3  16   9       15.84       10.84     14.19 o
  -4  17   9      148.06      166.76     17.62 o
  -3  17   9      113.29       89.06     14.27 o
  -2  17   9      518.76      547.31     38.60 o
  -1  17   9      656.16      646.10     81.44 o
   0  17   9       74.41       89.63     16.76 o
   1  17   9      716.81      716.66     34.64 o
   2  17   9      951.94      983.21     26.34 o
   3  17   9      678.18      663.59     31.73 o
  -3  18   9        6.59       11.68     12.24 o
  -2  18   9        1.18       -2.40     11.97 o
  -1  18   9      165.53      164.88     18.34 o
   0  18   9        0.07        6.41      7.75 o
   1  18   9       55.11       37.32     16.26 o
   2  18   9       30.26       11.06     12.31 o
  -3  19   9       65.61       77.20     24.70 o
  -2  19   9       78.47       50.18     21.61 o
  -1  19   9      446.91      420.71     38.60 o
   0  19   9      129.12      135.02     22.77 o
   1  19   9      517.21      484.97     20.60 o
   2  19   9       13.17      -10.14     10.14 o
  -2  20   9        6.53       13.90     20.84 o
  -1  20   9        2.64        9.26     21.61 o
   0  20   9       39.63       25.35     21.61 o
   1  20   9      184.68      168.36     20.84 o
  -6   0  10      197.63      233.13     20.84 o
  -5   0  10      148.52      126.86     14.84 o
  -4   0  10      450.49      452.48     22.96 o
  -3   0  10      629.30      662.24     40.53 o
  -2   0  10     1175.96     1279.15     26.32 o
  -1   0  10     1360.41     1320.72     34.18 o
   0   0  10     2456.53     2363.65     44.82 o
   1   0  10      486.15      543.45     33.19 o
   2   0  10      377.36      411.45     30.88 o
   3   0  10      294.37      230.81     27.02 o
   4   0  10      280.66      284.08     30.88 o
   5   0  10        4.41       44.00     23.16 o
  -6   1  10      165.43      155.40     13.37 o
  -5   1  10      151.16      139.52     10.74 o
  -4   1  10       82.05       72.43      8.55 o
  -3   1  10        6.15       -0.82      5.64 o
  -2   1  10        8.05       -1.09      5.47 o
  -1   1  10        3.49       -6.55      7.30 o
   0   1  10       38.67       40.46      9.54 o
   1   1  10      179.53      177.66     16.10 o
   2   1  10     1191.25     1163.07     35.90 o
   3   1  10       31.74       58.89     13.37 o
   4   1  10        1.09       20.56     16.60 o
   5   1  10       83.01      126.64     19.10 o
  -6   2  10      283.96      267.94     15.80 o
  -5   2  10       76.50       64.86     12.03 o
  -4   2  10      376.81      410.31     15.83 o
  -3   2  10     2790.77     2868.43     33.01 o
  -2   2  10     1700.39     1733.63     23.78 o
  -1   2  10       21.33       16.68      7.45 o
   0   2  10      881.07      932.64     22.53 o
   1   2  10       21.25       34.67      6.97 o
   2   2  10      797.14      864.96     29.20 o
   3   2  10     2466.00     2373.93     51.56 o
   4   2  10      250.29      333.41     39.37 o
   5   2  10      106.57      133.35     19.37 o
  -6   3  10      611.06      627.09     22.36 o
  -5   3  10      491.62      480.30     16.83 o
  -4   3  10       33.96       35.66      7.80 o
  -3   3  10       60.83       67.56      7.18 o
  -2   3  10       68.47       71.82      6.64 o
  -1   3  10       10.04       17.80      7.49 o
   0   3  10      328.82      304.08     14.81 o
   1   3  10      715.59      734.09     19.92 o
   2   3  10       14.75       16.54     11.19 o
   3   3  10       11.85       36.62     21.23 o
   4   3  10       67.19       88.44     16.10 o
   5   3  10       11.24       60.12     17.37 o
  -6   4  10      377.11      409.19     19.37 o
  -5   4  10       26.46       25.72     14.15 o
  -4   4  10       33.52       30.68      7.90 o
  -3   4  10       19.89        8.69      6.12 o
  -2   4  10     1545.65     1541.95     20.54 o
  -1   4  10     1745.37     1750.79     32.77 o
   0   4  10      145.58      120.18     16.32 o
   1   4  10     1832.48     1879.89     33.58 o
   2   4  10      683.53      687.78     27.37 o
   3   4  10      168.60      163.91     17.91 o
   4   4  10      482.05      478.88     27.23 o
   5   4  10      144.89      140.08     20.11 o
  -6   5  10       81.03       54.50     11.42 o
  -5   5  10       68.21       60.26      9.38 o
  -4   5  10       31.57       21.38      6.89 o
  -3   5  10      232.71      230.97     10.28 o
  -2   5  10       21.71       15.64      5.79 o
  -1   5  10      346.54      382.03     17.18 o
   0   5  10     1140.80     1124.81     35.64 o
   1   5  10       68.16       77.16     13.85 o
   2   5  10        4.07       22.08     11.56 o
   3   5  10       29.73       25.14     13.53 o
   4   5  10        6.05       19.97     18.91 o
   5   5  10       59.85       85.56     18.34 o
  -6   6  10       11.03       24.70     10.63 o
  -5   6  10      121.41      118.78     11.36 o
  -4   6  10      894.59      953.37     18.81 o
  -3   6  10     1082.64     1112.16     21.80 o
  -2   6  10      260.09      243.44     11.33 o
  -1   6  10      634.18      662.04     20.35 o
   0   6  10       13.67        5.87      7.54 o
   1   6  10      334.76      337.52     32.43 o
   2   6  10      708.17      702.85     20.33 o
   3   6  10     1673.23     1646.64     43.82 o
   4   6  10     1053.84     1075.41     46.70 o
   5   6  10      307.71      345.71     26.73 o
  -6   7  10       12.07       10.56     10.88 o
  -5   7  10      100.88       95.72     11.59 o
  -4   7  10      120.09      111.84     10.87 o
  -3   7  10       61.45       55.21      7.87 o
  -2   7  10      507.93      452.08     15.14 o
  -1   7  10       45.15       54.10     11.30 o
   0   7  10      533.97      525.33     18.76 o
   1   7  10       60.23       61.23      7.69 o
   2   7  10      234.16      237.60     14.23 o
   3   7  10      113.13      100.89     16.27 o
   4   7  10        4.73       33.94     25.86 o
   5   7  10       30.40       61.07     18.73 o
  -5   8  10      569.31      565.91     18.97 o
  -4   8  10      878.88      875.30     28.55 o
  -3   8  10      327.30      346.35     14.08 o
  -2   8  10      601.11      579.03     16.65 o
  -1   8  10      385.94      390.49     17.21 o
   0   8  10      220.42      232.24     11.63 o
   1   8  10     1527.63     1479.84     25.59 o
   2   8  10      565.99      579.59     19.77 o
   3   8  10      122.69      126.59     17.80 o
   4   8  10      866.83      804.66     33.92 o
  -5   9  10      146.90      134.32     13.15 o
  -4   9  10       44.66       28.55      7.67 o
  -3   9  10        0.05       -4.07      7.11 o
  -2   9  10      420.23      438.87     20.84 o
  -1   9  10        3.59        4.50      5.75 o
   0   9  10       24.86       24.72      6.65 o
   1   9  10       10.15       11.43      6.40 o
   2   9  10       16.03        3.00     12.20 o
   3   9  10       91.22       64.94     16.12 o
   4   9  10       62.02       72.39     17.71 o
  -5  10  10      485.57      543.70     20.88 o
  -4  10  10      864.42      878.58     21.22 o
  -3  10  10     1750.93     1737.49     28.48 o
  -2  10  10      916.01      905.31     31.65 o
  -1  10  10      205.64      213.84     11.19 o
   0  10  10      212.50      213.11      9.96 o
   1  10  10        4.40       11.69      7.24 o
   2  10  10      914.20      846.18     49.40 o
   3  10  10      727.66      705.12     36.28 o
   4  10  10      411.10      426.55     28.18 o
  -5  11  10       15.83       11.70     14.15 o
  -4  11  10       36.98       37.04      8.91 o
  -3  11  10        8.98        6.50      7.55 o
  -2  11  10       95.13       77.79     17.37 o
  -1  11  10        7.44       -1.98     11.36 o
   0  11  10      350.78      330.38     14.21 o
   1  11  10      171.64      150.58     11.27 o
   2  11  10      325.42      284.25     22.40 o
   3  11  10       69.26       73.07     23.54 o
   4  11  10       33.03       34.78     16.83 o
  -5  12  10      289.23      329.01     18.34 o
  -4  12  10      172.31      145.14     14.38 o
  -3  12  10      427.50      422.29     16.46 o
  -2  12  10      772.77      859.63     31.65 o
  -1  12  10      855.37      767.52     49.17 o
   0  12  10      260.40      261.36     10.99 o
   1  12  10        5.04       10.81      6.34 o
   2  12  10     1578.71     1576.20     43.92 o
   3  12  10      661.43      752.87     27.16 o
   4  12  10       19.96        1.21     15.78 o
  -4  13  10       97.17      102.97     10.94 o
  -3  13  10      140.49      144.67     13.13 o
  -2  13  10       14.16       15.87     19.30 o
  -1  13  10        5.71       12.32      7.66 o
   0  13  10        0.69        9.48      7.23 o
   1  13  10      466.46      472.42     20.74 o
   2  13  10      218.44      224.85     16.89 o
   3  13  10      167.94      173.58     16.89 o
  -4  14  10      121.25      116.15     12.60 o
  -3  14  10      537.49      562.45     21.46 o
  -2  14  10      700.49      698.50     29.75 o
  -1  14  10      823.69      793.45     23.05 o
   0  14  10        8.59        9.56      6.56 o
   1  14  10      184.57      189.26     13.26 o
   2  14  10      347.40      363.04     27.74 o
   3  14  10      660.34      639.92     33.11 o
  -4  15  10      330.86      325.86     28.77 o
  -3  15  10      453.32      451.44     22.23 o
  -2  15  10        0.38        4.74     18.53 o
  -1  15  10       89.62       84.90     10.56 o
   0  15  10        1.65       -1.29      9.16 o
   1  15  10       87.39       78.82     10.78 o
   2  15  10       12.54       -5.69     13.93 o
   3  15  10        7.75       17.24     19.95 o
  -4  16  10       74.53       99.45     15.38 o
  -3  16  10      379.11      287.17     33.19 o
  -2  16  10      257.43      247.84     21.27 o
  -1  16  10      165.79      199.58     19.56 o
   0  16  10      207.51      213.80     30.21 o
   1  16  10      772.08      775.90     35.12 o
   2  16  10      216.28      239.40     17.44 o
   3  16  10      623.38      575.17    111.55 o
  -3  17  10       16.98        3.09     20.07 o
  -2  17  10      145.38      148.99     27.02 o
  -1  17  10      275.94      249.38     29.72 o
   0  17  10       68.81       86.39     11.63 o
   1  17  10      106.53      110.98     13.65 o
   2  17  10      315.68      251.04     25.87 o
  -3  18  10      442.53      412.99     38.60 o
  -2  18  10      115.08       84.14     24.70 o
  -1  18  10      577.00      563.52     44.00 o
   0  18  10      362.75      335.98     37.44 o
   1  18  10      200.92      179.99     17.98 o
   2  18  10       28.12       -3.86     25.47 o
  -2  19  10       10.48        6.95     20.84 o
  -1  19  10       15.15        9.26     23.16 o
   0  19  10       23.15       17.44     11.59 o
   1  19  10      109.61      107.62     16.21 o
  -6   1  11        2.74       20.46     10.92 o
  -5   1  11      386.03      395.68     21.95 o
  -4   1  11      389.94      400.31     17.94 o
  -3   1  11     1341.12     1392.46     24.96 o
  -2   1  11     1532.44     1580.28     23.52 o
  -1   1  11     2940.77     3006.71     40.02 o
   0   1  11        8.71       14.07     13.51 o
   1   1  11      245.71      297.55     20.46 o
   2   1  11     1603.42     1560.17     43.62 o
   3   1  11     1020.19      944.64     33.02 o
   4   1  11      463.25      464.52     27.40 o
  -6   2  11        0.61       -9.89     10.09 o
  -5   2  11        0.02      -17.16     17.16 o
  -4   2  11        9.85        8.88      7.73 o
  -3   2  11       58.22       55.84      7.59 o
  -2   2  11        9.81       -0.78      5.49 o
  -1   2  11        6.46        7.01     10.54 o
   0   2  11      200.71      212.75     13.34 o
   1   2  11      170.88      167.23     17.03 o
   2   2  11     1206.62     1096.87     34.63 o
   3   2  11        3.51       20.66     13.52 o
   4   2  11      136.83      156.92     20.42 o
  -5   3  11      438.20      465.40     17.39 o
  -4   3  11      775.26      852.47     21.10 o
  -3   3  11      141.92      151.45      9.42 o
  -2   3  11     1107.98     1142.87     19.91 o
  -1   3  11       84.27       88.65     11.36 o
   0   3  11      244.33      284.60     14.94 o
   1   3  11     1218.21     1191.83     53.65 o
   2   3  11      880.31      913.12     32.08 o
   3   3  11      498.68      491.44     26.37 o
   4   3  11        4.18       15.60     15.72 o
  -5   4  11       10.97      -14.32     19.39 o
  -4   4  11       23.12        7.41     10.56 o
  -3   4  11      158.04      147.75     10.31 o
  -2   4  11       36.17       19.61     13.51 o
  -1   4  11        8.40       13.67      9.22 o
   0   4  11      176.30      179.50     12.29 o
   1   4  11      200.65      226.21     13.64 o
   2   4  11      149.61      140.49     17.24 o
   3   4  11       57.50       84.28     15.93 o
   4   4  11       43.51       92.99     18.13 o
  -5   5  11      227.33      199.17     23.40 o
  -4   5  11      122.66      135.72     10.99 o
  -3   5  11     1223.52     1289.57     24.35 o
  -2   5  11       30.69       34.71     13.35 o
  -1   5  11      154.25      181.62     17.42 o
   0   5  11      667.27      624.49     20.92 o
   1   5  11     1191.68     1233.37     27.88 o
   2   5  11       46.76       68.89     15.21 o
   3   5  11      240.75      227.37     20.88 o
   4   5  11       88.59       83.01     18.46 o
  -5   6  11        0.19       -8.69      8.69 o
  -4   6  11       68.52       46.60      9.07 o
  -3   6  11       56.42       50.67      8.32 o
  -2   6  11       62.42       53.49     14.71 o
  -1   6  11      199.60      211.61     14.19 o
   0   6  11       13.06       10.36      9.02 o
   1   6  11      163.36      153.02     17.40 o
   2   6  11        1.23        7.24     12.97 o
   3   6  11        3.91       19.71     14.98 o
   4   6  11       14.13       15.63     15.70 o
  -5   7  11      159.47      167.17     25.39 o
  -4   7  11      550.61      613.02     20.29 o
  -3   7  11     1375.23     1327.13     25.09 o
  -2   7  11       15.82        9.49     12.61 o
  -1   7  11       36.43       54.96     10.25 o
   0   7  11      430.98      438.57     17.97 o
   1   7  11     1002.27      930.79     25.52 o
   2   7  11      598.25      632.62     29.30 o
   3   7  11      854.19      890.37     34.67 o
   4   7  11      536.24      590.82     31.35 o
  -5   8  11        0.09       -6.24     20.03 o
  -4   8  11      162.44      166.15     11.62 o
  -3   8  11      129.68      126.65     10.31 o
  -2   8  11       27.25       32.51     13.61 o
  -1   8  11       19.59       21.12     14.26 o
   0   8  11      112.11      122.57      9.81 o
   1   8  11       46.03       48.88      9.10 o
   2   8  11       88.16      104.54     17.14 o
   3   8  11        9.46        7.53     13.90 o
   4   8  11       56.32      103.88     22.00 o
  -5   9  11      102.78       93.54     13.85 o
  -4   9  11      361.26      373.22     23.96 o
  -3   9  11      758.13      805.22     20.64 o
  -2   9  11     1191.19     1226.56     37.66 o
  -1   9  11      312.55      310.15     37.05 o
   0   9  11      382.54      397.85     16.18 o
   1   9  11      279.34      301.98     13.78 o
   2   9  11     1160.44     1036.79     36.35 o
   3   9  11      585.15      603.46     30.88 o
   4   9  11      951.41      995.34     39.30 o
  -5  10  11       12.64       32.34     12.06 o
  -4  10  11       15.62       26.05      9.41 o
  -3  10  11        0.41        0.33      7.31 o
  -2  10  11        1.43       11.81     28.95 o
  -1  10  11       12.86       27.11     12.39 o
   0  10  11       15.76       27.24      7.49 o
   1  10  11       61.22      113.96     28.56 o
   2  10  11       16.78        3.36     13.50 o
   3  10  11      175.63      194.21     21.42 o
   4  10  11        0.60       10.06     27.40 o
  -4  11  11     1121.89     1112.03     24.80 o
  -3  11  11      265.21      271.89     17.54 o
  -2  11  11      885.21      854.04     32.21 o
  -1  11  11       15.67        8.71     12.97 o
   0  11  11      868.86      909.67     27.41 o
   1  11  11     1048.17     1048.28     51.72 o
   2  11  11      688.16      670.48     31.25 o
   3  11  11     1603.15     1661.15     48.55 o
  -4  12  11        3.22       -0.90      9.17 o
  -3  12  11      221.57      202.89     12.76 o
  -2  12  11       82.22      116.56     16.35 o
  -1  12  11       88.45       56.32      9.48 o
   0  12  11      157.45      173.56      9.87 o
   1  12  11        4.38       25.38     28.95 o
   2  12  11       25.97       21.04     28.95 o
   3  12  11        0.29       -7.73     26.63 o
  -4  13  11      295.91      267.22     16.07 o
  -3  13  11      243.52      267.94     22.65 o
  -2  13  11      579.15      566.48     28.08 o
  -1  13  11       55.00       39.78      9.28 o
   0  13  11      841.20      846.41     25.51 o
   1  13  11      134.92      162.91     25.47 o
   2  13  11      929.54      920.68     36.35 o
   3  13  11       28.23       27.87     22.77 o
  -4  14  11       64.26       71.71     12.03 o
  -3  14  11        1.63      -17.75     17.75 o
  -2  14  11       20.40       21.58     13.51 o
  -1  14  11       32.01       34.48      9.04 o
   0  14  11       45.48       64.01     11.45 o
   1  14  11        0.32        6.49      8.63 o
   2  14  11       45.31       53.13     16.95 o
   3  14  11       17.36       15.19     19.68 o
  -3  15  11      177.05      119.65     26.25 o
  -2  15  11      169.96      179.67     19.45 o
  -1  15  11      293.71      299.31     41.69 o
   0  15  11       33.53       35.14      9.09 o
   1  15  11        4.78       -9.79     20.50 o
   2  15  11     1409.42     1341.61    151.30 o
  -3  16  11       64.40       27.02     22.39 o
  -2  16  11        5.42      -19.30     19.30 o
  -1  16  11       86.52      102.30     23.54 o
   0  16  11        3.78       14.65      8.82 o
   1  16  11      406.83      393.19     28.63 o
   2  16  11       17.97       17.38     33.97 o
  -2  17  11      562.38      582.05     44.00 o
  -1  17  11      302.53      243.16     33.97 o
   0  17  11       10.06       -0.85     10.98 o
   1  17  11       25.23       11.56     11.80 o
  -1  18  11       92.63       38.60     26.25 o
   0  18  11      138.10      140.63     25.09 o
  -5   0  12       98.06       99.03     28.56 o
  -4   0  12       10.20       10.22     12.41 o
  -3   0  12     2382.29     2499.50     50.41 o
  -2   0  12     1454.89     1549.30     59.44 o
  -1   0  12       56.18       56.35     23.16 o
   0   0  12     1447.91     1452.81     57.12 o
   1   0  12      506.63      521.84     37.83 o
   2   0  12      185.58      216.92     27.79 o
   3   0  12      634.13      654.61     43.23 o
   4   0  12      524.24      533.42     43.23 o
  -5   1  12       54.52       48.35     13.37 o
  -4   1  12       13.63        1.07      8.80 o
  -3   1  12       40.97       38.65     14.39 o
  -2   1  12        3.61      -14.16     14.16 o
  -1   1  12     1052.07     1085.33     36.30 o
   0   1  12        1.23        4.25     14.19 o
   1   1  12       49.86       64.04     15.25 o
   2   1  12       42.35       60.71     23.54 o
   3   1  12       67.54       81.53     18.53 o
   4   1  12       11.71       31.26     24.70 o
  -5   2  12      375.70      420.87     20.10 o
  -4   2  12     1269.85     1363.59     38.89 o
  -3   2  12      182.30      157.90     10.91 o
  -2   2  12      379.79      382.16     19.88 o
  -1   2  12       59.11       66.44     14.36 o
   0   2  12      515.08      546.83     27.69 o
   1   2  12      459.19      441.46     27.40 o
   2   2  12     2516.50     2417.15     55.10 o
   3   2  12      345.30      341.77     44.77 o
   4   2  12      318.81      382.65     36.28 o
  -5   3  12       88.17       79.73     11.20 o
  -4   3  12       84.75       83.26     10.52 o
  -3   3  12      433.53      460.18     16.97 o
  -2   3  12       40.15       47.30     14.83 o
  -1   3  12      882.72      866.25     33.18 o
   0   3  12       15.93       23.34     14.26 o
   1   3  12      107.57      110.36     17.03 o
   2   3  12       37.80       84.73     19.30 o
   3   3  12        1.08       28.31     15.17 o
   4   3  12       29.24       52.42     18.13 o
  -5   4  12      392.62      392.30     25.26 o
  -4   4  12      310.94      297.28     14.76 o
  -3   4  12      375.27      390.49     16.12 o
  -2   4  12      350.37      364.05     44.77 o
  -1   4  12      357.44      375.80     18.72 o
   0   4  12      928.68      917.87     33.17 o
   1   4  12      120.84      179.75     19.10 o
   2   4  12      222.78      194.39     19.78 o
   3   4  12      367.15      377.87     33.19 o
   4   4  12      110.90      154.54     25.86 o
  -5   5  12        2.34       -6.58     15.92 o
  -4   5  12        5.48       -1.23      8.96 o
  -3   5  12      198.49      215.61     13.82 o
  -2   5  12       88.29      105.60     20.84 o
  -1   5  12      289.76      312.66     17.69 o
   0   5  12       58.74       91.02     16.11 o
   1   5  12      540.37      543.47     27.82 o
   2   5  12        2.15        1.90     14.26 o
   3   5  12        1.83       14.08     15.14 o
   4   5  12       31.64       64.72     18.54 o
  -5   6  12      314.94      293.31     29.83 o
  -4   6  12     1339.39     1445.69     31.87 o
  -3   6  12      273.84      293.81     13.91 o
  -2   6  12       55.23       48.77     14.83 o
  -1   6  12      372.13      413.92     28.17 o
   0   6  12       21.68       23.95     13.65 o
   1   6  12     2221.54     2181.55     77.20 o
   2   6  12      371.13      425.93     46.70 o
   3   6  12      164.90      169.48     21.33 o
   4   6  12       76.08       81.37     19.47 o
  -5   7  12       40.35       53.56     13.07 o
  -4   7  12       58.69       27.88     10.47 o
  -3   7  12        9.67        7.14      7.81 o
  -2   7  12        0.95        1.64     12.80 o
  -1   7  12      179.14      184.73     17.96 o
   0   7  12      197.43      237.59     20.16 o
   1   7  12       91.11       84.20     16.99 o
   2   7  12       19.83       31.59     18.91 o
   3   7  12        1.60      -14.19     24.70 o
  -5   8  12       24.02       25.63     12.41 o
  -4   8  12      479.83      474.21     25.18 o
  -3   8  12      204.49      249.01     31.26 o
  -2   8  12      411.00      438.32     25.82 o
  -1   8  12      302.02      303.57     32.81 o
   0   8  12     1021.70     1040.94     22.85 o
   1   8  12     1017.05     1006.19     79.51 o
   2   8  12      360.28      414.69     45.55 o
   3   8  12       19.91       16.86     16.25 o
  -4   9  12       18.03        9.04      9.08 o
  -3   9  12       99.39       86.89     17.14 o
  -2   9  12       55.63       61.55     22.00 o
  -1   9  12       23.90       39.37     13.09 o
   0   9  12      171.94      162.91     11.34 o
   1   9  12        2.64        6.08     22.77 o
   2   9  12       71.96      110.30     18.99 o
   3   9  12       58.33       85.20     63.30 o
  -4  10  12      278.26      255.73     15.85 o
  -3  10  12      234.03      228.62     23.93 o
  -2  10  12      151.52      153.67     24.70 o
  -1  10  12      285.61      290.48     24.32 o
   0  10  12      728.48      743.30     20.05 o
   1  10  12      671.49      751.84     92.63 o
   2  10  12     1503.55     1511.08     71.02 o
   3  10  12      397.53      389.73     28.74 o
  -4  11  12      101.23      120.29     16.59 o
  -3  11  12        0.19        4.25     14.19 o
  -2  11  12       90.29       76.38     26.63 o
  -1  11  12       38.92       58.30     26.25 o
   0  11  12       61.88       68.24     16.81 o
   1  11  12       77.49       96.11     49.79 o
   2  11  12        0.34       16.21     15.89 o
   3  11  12       11.11       22.09     16.18 o
  -4  12  12       14.08       13.61     11.21 o
  -3  12  12      272.11      247.34     34.35 o
  -2  12  12      249.20      296.43     43.62 o
  -1  12  12      308.61      334.30     71.02 o
   0  12  12      645.16      626.75     29.68 o
   1  12  12      886.15      927.94     56.74 o
   2  12  12      442.66      477.31     70.25 o
  -3  13  12      184.76      166.74     28.56 o
  -2  13  12       42.41       36.57     28.18 o
  -1  13  12      100.86      115.50     22.39 o
   0  13  12        0.32       -2.12     37.83 o
   1  13  12        0.29       -8.20     26.25 o
   2  13  12       14.68       21.14     17.37 o
  -3  14  12       32.91       25.47     23.16 o
  -2  14  12      456.33      447.73     40.91 o
  -1  14  12      183.06      183.07     25.09 o
   0  14  12        3.73       18.97     12.74 o
   1  14  12      297.39      256.22     29.33 o
   2  14  12      515.84      610.62    137.41 o
  -2  15  12        5.83       -6.95     23.16 o
  -1  15  12       59.93        9.26     23.93 o
   0  15  12        1.26       -1.32     13.51 o
   1  15  12      119.15      147.18     47.09 o
  -2  16  12      124.34       78.74     27.02 o
  -1  16  12      252.42      204.57     33.19 o
   0  16  12       14.27       -1.50     15.82 o
  -5   1  13      296.37      311.65     19.63 o
  -4   1  13      176.05      172.41     16.38 o
  -3   1  13        9.63        9.26     20.84 o
  -2   1  13      239.33      248.27     22.93 o
  -1   1  13      400.74      455.74     47.47 o
   0   1  13      618.19      640.95     42.84 o
   1   1  13      498.07      525.20     28.37 o
   2   1  13      202.69      201.77     28.56 o
   3   1  13      280.49      231.95     22.91 o
  -5   2  13        0.06        0.39     13.51 o
  -4   2  13       31.01       27.86     10.77 o
  -3   2  13       48.93       37.05     21.61 o
  -2   2  13      444.92      456.99     40.14 o
  -1   2  13      338.61      358.17     25.89 o
   0   2  13      219.75      219.63     21.75 o
   1   2  13       88.72      102.16     17.58 o
   2   2  13        9.99       28.83     15.72 o
   3   2  13       85.85      101.90     22.39 o
  -4   3  13      802.94      840.23     26.12 o
  -3   3  13       67.98      105.76     25.47 o
  -2   3  13      336.15      397.37     83.37 o
  -1   3  13       59.53       72.28     17.91 o
   0   3  13     1052.34     1066.93     37.15 o
   1   3  13      556.40      580.51     34.74 o
   2   3  13      832.20      867.09     34.82 o
   3   3  13      234.86      240.89     24.07 o
  -4   4  13        3.96       -2.16      9.66 o
  -3   4  13      121.79      103.83     18.56 o
  -2   4  13       17.58       20.93     28.56 o
  -1   4  13      182.42      217.69     22.20 o
   0   4  13       42.36       57.58     20.07 o
   1   4  13      187.28      202.00     33.19 o
   2   4  13      156.12      174.34     20.95 o
   3   4  13       21.18       41.74     17.80 o
  -4   5  13      460.29      553.07     23.04 o
  -3   5  13      837.35      877.13     55.97 o
  -2   5  13      491.15      546.38     28.47 o
  -1   5  13       84.80       99.85     24.86 o
   0   5  13      222.99      241.76     22.26 o
   1   5  13     1478.21     1419.88     64.84 o
   2   5  13      387.66      396.15     27.08 o
   3   5  13      265.47      324.89     26.82 o
  -4   6  13        0.91       -2.02     10.66 o
  -3   6  13        5.72       -4.31     15.00 o
  -2   6  13       12.75        3.97     44.39 o
  -1   6  13        2.94       10.49     14.67 o
   0   6  13       44.41       81.41     16.99 o
   1   6  13      509.78      541.98     29.12 o
   2   6  13       51.00       81.15     19.30 o
   3   6  13       95.83      124.43     20.70 o
  -4   7  13      150.84      174.17     16.59 o
  -3   7  13      435.84      431.51     59.44 o
  -2   7  13        6.15       25.88     30.49 o
  -1   7  13     1214.95     1254.51     38.75 o
   0   7  13      647.51      642.79     30.59 o
   1   7  13      873.50      878.07     35.24 o
   2   7  13      544.01      494.33     52.49 o
   3   7  13      101.46      141.12     40.14 o
  -4   8  13       54.93       40.74     13.30 o
  -3   8  13       15.21        1.98     23.16 o
  -2   8  13        0.45       -5.64     25.86 o
  -1   8  13       27.46       42.12     35.90 o
   0   8  13      140.60      159.92     24.78 o
   1   8  13      126.95      124.75     23.54 o
   2   8  13       55.40       64.00     30.88 o
   3   8  13       63.82       69.20     19.84 o
  -4   9  13      317.40      367.20     22.00 o
  -3   9  13       60.32       61.02     52.11 o
  -2   9  13      213.39      237.85     21.98 o
  -1   9  13      712.64      716.69     55.58 o
   0   9  13      886.33      947.88     48.24 o
   1   9  13      114.64      140.83     20.07 o
   2   9  13       20.32       16.51     34.74 o
  -3  10  13       50.20       38.84     27.40 o
  -2  10  13        1.31       14.01     20.84 o
  -1  10  13       42.67       60.65     14.49 o
   0  10  13       60.62       59.62     22.77 o
   1  10  13       18.87       16.39     33.19 o
   2  10  13       35.96       83.29     18.94 o
  -3  11  13       12.34      -19.30     21.61 o
  -2  11  13      187.01      189.73     19.65 o
  -1  11  13      338.48      384.89     73.34 o
   0  11  13      534.96      541.63     73.72 o
   1  11  13      670.28      731.18     88.77 o
   2  11  13      249.04      235.96     62.91 o
  -3  12  13       43.10       23.93     23.93 o
  -2  12  13       22.42       12.89     34.35 o
  -1  12  13       20.85       41.91     21.61 o
   0  12  13        1.65       16.50     11.87 o
   1  12  13       60.70       71.48     18.24 o
  -2  13  13      194.68      196.85     33.97 o
  -1  13  13       52.81       37.61     25.86 o
   0  13  13      426.21      447.20     37.83 o
   1  13  13      229.77      232.36     40.53 o
  -2  14  13        0.78       -9.26     23.16 o
  -1  14  13      252.01      193.76     35.51 o
   0  14  13       22.38      -13.90     27.79 o
  -4   0  14      197.36      252.43     26.25 o
  -1   0  14     1448.75     1533.87     65.62 o
   0   0  14       58.60       71.02     27.79 o
   1   0  14       37.78       76.42     27.02 o
   2   0  14      493.95      463.94     43.23 o
   3   0  14      375.96      477.07     43.23 o
  -4   1  14      632.31      712.73     29.33 o
  -2   1  14       15.43      -25.47     25.47 o
  -1   1  14        2.60       -2.15     17.44 o
   0   1  14        5.05       27.46     18.28 o
   1   1  14        7.34       -6.92     16.35 o
   2   1  14        0.75      -14.69     16.59 o
   3   1  14       62.44       94.95     29.33 o
  -4   2  14        3.26        7.15     10.73 o
  -2   2  14       10.82      -24.70     24.70 o
  -1   2  14      660.49      641.32     63.69 o
   0   2  14     1375.17     1411.78     44.60 o
   1   2  14      395.13      424.45     28.32 o
   2   2  14      209.84      218.43     31.65 o
  -4   3  14      254.87      233.60     17.03 o
  -2   3  14      749.08      666.19     49.40 o
  -1   3  14        8.49      -15.63     17.37 o
   0   3  14      113.96      125.31     20.95 o
   1   3  14      137.99      138.17     20.76 o
   2   3  14        1.71       12.46     16.67 o
  -3   4  14      760.42      910.90     53.26 o
  -2   4  14      116.62       84.14     30.11 o
  -1   4  14      946.37      896.94     37.56 o
   0   4  14      470.04      502.54     30.33 o
   1   4  14      298.41      298.55     25.97 o
   2   4  14       95.46       62.99     17.98 o
  -3   5  14        7.57       16.98     21.61 o
  -2   5  14        9.59      -24.70     24.70 o
  -1   5  14       33.27       -1.54     28.56 o
   0   5  14       98.20      125.32     55.58 o
   1   5  14        0.30        9.13     16.12 o
   2   5  14        0.02       16.26     20.46 o
  -3   6  14      194.38      195.30     21.56 o
  -2   6  14      486.83      517.80     40.14 o
  -1   6  14      547.29      503.31     47.86 o
   0   6  14      248.50      347.37     66.00 o
   1   6  14     2087.13     2076.44     54.51 o
   2   6  14       66.27       61.94     18.35 o
  -3   7  14        0.22        1.36     34.74 o
  -2   7  14      118.22      129.88     22.39 o
  -1   7  14       10.35       17.75     29.33 o
   0   7  14       24.91       29.96     41.69 o
   1   7  14      136.25      134.90     21.42 o
   2   7  14        8.06       19.90     19.68 o
  -3   8  14      490.75      482.47     43.23 o
  -2   8  14      436.15      486.09    105.76 o
  -1   8  14      228.65      296.04     51.72 o
   0   8  14      229.98      271.28     37.44 o
   1   8  14      560.65      554.90     69.86 o
   2   8  14       13.46       15.17     20.84 o
  -3   9  14        0.10      -23.16     23.16 o
  -2   9  14       12.78       -5.31     48.25 o
  -1   9  14       14.94       22.70     40.53 o
   0   9  14      388.03      368.99     44.77 o
   1   9  14       31.85       19.97     16.95 o
  -2  10  14      381.61      422.46     77.97 o
  -1  10  14        4.04        8.37     43.23 o
   0  10  14      808.26      691.67     56.35 o
   1  10  14      123.95      169.85     35.12 o
  -2  11  14        2.60       -9.26     25.47 o
  -1  11  14        2.36       10.41     34.35 o
   0  11  14        3.73      -28.56     28.56 o
   1  11  14       62.44       -6.18     33.97 o
  -1  12  14      288.61      230.81     38.60 o
   0  12  14      720.86      715.60     56.35 o
  -1   1  15      447.48      453.32     31.90 o
   0   1  15      751.70      760.91     38.21 o
   1   1  15      185.78      245.20     26.37 o
  -2   2  15       16.48      -28.56     28.56 o
  -1   2  15      218.42      228.87     27.02 o
   0   2  15        0.04      -19.01     19.01 o
   1   2  15       20.33       18.98     19.10 o
  -2   3  15      954.31      863.04     57.12 o
  -1   3  15      349.02      357.41     44.00 o
   0   3  15      444.58      442.64     80.67 o
   1   3  15      303.41      318.37     33.19 o
  -2   4  15      189.41      135.09     34.74 o
  -1   4  15        0.15      -29.33     29.33 o
   0   4  15        0.54       -2.99     18.53 o
   1   4  15       42.42       27.78     32.04 o
  -2   5  15      325.30      284.08     40.14 o
  -1   5  15      470.63      429.98     47.09 o
   0   5  15      288.00      320.85     46.32 o
   1   5  15       20.34       41.50     19.13 o
  -2   6  15      326.84      294.11     40.14 o
  -1   6  15      242.07      141.27     37.83 o
   0   6  15        5.21       14.19     24.32 o
   1   6  15       32.33       80.90     20.85 o
  -2   7  15       50.91       57.12     30.88 o
  -1   7  15      597.30      553.49     52.49 o
   0   7  15      357.03      427.65     75.27 o
  -1   8  15       13.08       -0.77     30.88 o
   0   8  15      219.55      180.64     40.91 o
  -1   0  16      183.53      143.58     37.05 o
 
